# Supplementary material for: Tris(5,6-dimethyl-1,10-phenanthroline-κ2 N,N′)iron(II) bis­(tricyano­methanide)
Source: Acta Crystallogr Sect E Struct Rep Online. 2012 Nov 24;68(Pt 12):m1524–5. doi: 10.1107/S1600536812046880 (PMC3588769; doi:10.1107/S1600536812046880)
Supplement: Supplementary file 1 [file e-68-m1524-sup1.cif]

##############################################################################
#                                                                            #
# This CIF contains the data in a paper accepted for publication in          #
# Acta Crystallographica Section E. It conforms to the requirements of       #
# Notes for Authors for Acta Crystallographica Section E, and has been       #
# peer reviewed under the auspices of the IUCr Commission on Journals.       #
#                                                                            #
# Full details of the Crystallographic Information File format               #
# are given in the paper "The Crystallographic Information File (CIF):       #
# a New Standard Archive File for Crystallography" by S. R. Hall, F. H.      #
# Allen and I. D. Brown [Acta Cryst. (1991), A47, 655-685].                  #
#                                                                            #
# The current version of the core CIF dictionary is obtainable from          #
# ftp://ftp.iucr.org/pub/cif_core.dic.                                       #
#                                                                            #
# Software is freely available for graphical display of the structure(s)     #
# in this CIF. For information consult the CIF software page                 #
# http://www.iucr.org/resources/cif/software.                                #
#                                                                            #
# This file may be used for bona fide research purposes within the           #
# scientific community so long as proper attribution is given to the journal # 
# article from which it was obtained.                                        #
#                                                                            #
##############################################################################
data_I
_audit_creation_method     SHELXL-97
_chemical_name_systematic
;
Tris(5,6-dimethyl-1,10-phenanthroline-\k^2^<i>N</i>,<i>N</i>')iron(II)
bis(tricyanomethanide)
;
_chemical_name_common     ?
_chemical_formula_moiety     'C42 H36 Fe N6 2+, 2(C4 N3 -)'
_chemical_formula_sum     'C50 H36 Fe N12'
_chemical_formula_iupac     '[Fe (C14 H12 N2)3] (C4 N3)2'
_chemical_formula_weight     860.76
_chemical_melting_point     ?
_symmetry_cell_setting     triclinic
_symmetry_space_group_name_H-M     'P -1'
_symmetry_space_group_name_Hall     '-P 1'
loop_
    _symmetry_equiv_pos_as_xyz
    'x, y, z'
    '-x, -y, -z'
_cell_length_a     9.3676(3)
_cell_length_b     12.7079(9)
_cell_length_c     18.1998(9)
_cell_angle_alpha     75.458(5)
_cell_angle_beta     89.623(3)
_cell_angle_gamma     82.323(4)
_cell_volume     2077.52(19)
_cell_formula_units_Z     2
_cell_measurement_reflns_used     5036
_cell_measurement_theta_min     2.9578
_cell_measurement_theta_max     29.2328
_cell_measurement_temperature     183(2)
_exptl_crystal_description     needle
_exptl_crystal_colour     'dark red'
_exptl_crystal_size_max     0.6642
_exptl_crystal_size_mid     0.2531
_exptl_crystal_size_min     0.0338
_exptl_crystal_density_diffrn     1.376
_exptl_crystal_density_meas     ?
_exptl_crystal_density_method     'not measured'
_exptl_crystal_F_000     892
_exptl_absorpt_coefficient_mu     0.416
_exptl_absorpt_correction_type     analytical
_exptl_absorpt_process_details
;
[CrysAlis PRO (Agilent, 2012), based on expressions derived by Clark &
Reid
(1995)]
;
_exptl_absorpt_correction_T_min     0.874
_exptl_absorpt_correction_T_max     0.986
_exptl_special_details
;
CrysAlis PRO (Agilent, 2012)
Analytical numeric absorption correction using a multifaceted crystal
   model based on expressions derived by R.C. Clark & J.S. Reid.
(Clark, R. C. & Reid, J. S. (1995). Acta Cryst. A51, 887-897)
;
_diffrn_ambient_temperature     183(2)
_diffrn_radiation_type     MoK\a
_diffrn_radiation_wavelength     0.71073
_diffrn_radiation_source     'fine-focus sealed tube'
_diffrn_radiation_monochromator     graphite
_diffrn_measurement_device_type     'Agilent Xcalibur (Sapphire2)'
_diffrn_measurement_method     '\w scans'
_diffrn_detector_area_resol_mean     8.3438
_diffrn_reflns_number     15408
_diffrn_reflns_av_R_equivalents     0.0251
_diffrn_reflns_av_sigmaI/netI     0.0602
_diffrn_reflns_theta_min     2.96
_diffrn_reflns_theta_max     26.00
_diffrn_reflns_theta_full     26.00
_diffrn_measured_fraction_theta_max     0.998
_diffrn_measured_fraction_theta_full     0.998
_diffrn_reflns_limit_h_min     -11
_diffrn_reflns_limit_h_max     11
_diffrn_reflns_limit_k_min     -15
_diffrn_reflns_limit_k_max     10
_diffrn_reflns_limit_l_min     -22
_diffrn_reflns_limit_l_max     21
_diffrn_standards_number     ?
_diffrn_standards_interval_count     ?
_diffrn_standards_interval_time     ?
_diffrn_standards_decay_%     ?
_refine_special_details
;
Refinement of <i>F</i>^2^ against ALL reflections. The weighted <i>R</i>-factor
<i>wR</i> and goodness of fit <i>S</i> are based on <i>F</i>^2^, conventional
<i>R</i>-factors <i>R</i> are based on <i>F</i>, with <i>F</i> set to zero for
negative <i>F</i>^2^. The threshold expression of <i>F</i>^2^ >
\s(<i>F</i>^2^) is used only for calculating <i>R</i>-factors(gt) <i>etc</i>.
and is not relevant to the choice of reflections for refinement.
<i>R</i>-factors based on <i>F</i>^2^ are statistically about twice as large
as those based on <i>F</i>, and <i>R</i>- factors based on ALL data will be
even larger.
;
_reflns_number_total     8167
_reflns_number_gt     6309
_reflns_threshold_expression     I>2sigma(I)
_refine_ls_structure_factor_coef     Fsqd
_refine_ls_matrix_type     full
_refine_ls_R_factor_all     0.0724
_refine_ls_R_factor_gt     0.0501
_refine_ls_wR_factor_gt     0.1158
_refine_ls_wR_factor_ref     0.1247
_refine_ls_goodness_of_fit_ref     1.068
_refine_ls_restrained_S_all     1.068
_refine_ls_number_reflns     8167
_refine_ls_number_parameters     574
_refine_ls_number_restraints     0
_refine_ls_hydrogen_treatment     constr
_refine_ls_weighting_scheme     calc
_refine_ls_weighting_details
         'calc w=1/[\s^2^(Fo^2^)+(0.0473P)^2^+1.1913P] where P=(Fo^2^+2Fc^2^)/3'
_atom_sites_solution_hydrogens     geom
_atom_sites_solution_primary     direct
_atom_sites_solution_secondary     difmap
_refine_ls_shift/su_max     0.001
_refine_ls_shift/su_mean     0.000
_refine_diff_density_max     0.919
_refine_diff_density_min     -0.402
_refine_ls_extinction_method     none
_refine_ls_extinction_coef     ?
loop_
    _atom_type_symbol
    _atom_type_description
    _atom_type_scat_dispersion_real
    _atom_type_scat_dispersion_imag
    _atom_type_scat_source
    'C' 'C' 0.0033 0.0016
                         'International Tables Vol C Tables 4.2.6.8 and 6.1.1.4'
    'H' 'H' 0.0000 0.0000
                         'International Tables Vol C Tables 4.2.6.8 and 6.1.1.4'
    'N' 'N' 0.0061 0.0033
                         'International Tables Vol C Tables 4.2.6.8 and 6.1.1.4'
    'Fe' 'Fe' 0.3463 0.8444
                         'International Tables Vol C Tables 4.2.6.8 and 6.1.1.4'
_computing_data_collection
;
CrysAlis PRO (Agilent, 2012)
;
_computing_cell_refinement
;
CrysAlis PRO (Agilent, 2012)
;
_computing_data_reduction
;
CrysAlis PRO (Agilent, 2012)
;
_computing_structure_solution     'SHELXS97 (Sheldrick, 2008)'
_computing_structure_refinement     'SHELXL97 (Sheldrick, 2008)'
_computing_molecular_graphics     'DIAMOND (Brandenburg, 2001)'
_computing_publication_material     'SHELXL97 (Sheldrick, 2008)'
loop_
    _atom_site_type_symbol
    _atom_site_label
    _atom_site_fract_x
    _atom_site_fract_y
    _atom_site_fract_z
    _atom_site_U_iso_or_equiv
    _atom_site_adp_type
    _atom_site_calc_flag
    _atom_site_refinement_flags
    _atom_site_occupancy
    _atom_site_symmetry_multiplicity
    _atom_site_disorder_assembly
    _atom_site_disorder_group
    Fe Fe1 0.52758(4) 0.38724(3) 0.27263(2) 0.01786(11) Uani d . 1 1 . .
    N N10 0.6319(2) 0.51196(18) 0.23141(12) 0.0199(5) Uani d . 1 1 . .
    N N20 0.3666(2) 0.50317(18) 0.27106(12) 0.0196(5) Uani d . 1 1 . .
    N N30 0.5692(2) 0.37913(18) 0.37975(12) 0.0208(5) Uani d . 1 1 . .
    N N40 0.4163(2) 0.26722(18) 0.31777(12) 0.0189(5) Uani d . 1 1 . .
    N N50 0.6912(2) 0.27509(18) 0.26764(12) 0.0196(5) Uani d . 1 1 . .
    N N60 0.4893(2) 0.37825(18) 0.16864(12) 0.0191(5) Uani d . 1 1 . .
    C C11 0.5467(3) 0.6115(2) 0.22050(14) 0.0178(5) Uani d . 1 1 . .
    C C12 0.7678(3) 0.5128(2) 0.20913(15) 0.0250(6) Uani d . 1 1 . .
    H H12 0.8295 0.4451 0.2168 0.030 Uiso calc R 1 1 . .
    C C13 0.8222(3) 0.6097(2) 0.17501(16) 0.0279(7) Uani d . 1 1 . .
    H H13 0.9186 0.6070 0.1583 0.034 Uiso calc R 1 1 . .
    C C14 0.7372(3) 0.7085(2) 0.16549(16) 0.0273(7) Uani d . 1 1 . .
    H H14 0.7750 0.7746 0.1430 0.033 Uiso calc R 1 1 . .
    C C15 0.5938(3) 0.7123(2) 0.18903(14) 0.0204(6) Uani d . 1 1 . .
    C C16 0.4937(3) 0.8123(2) 0.18188(15) 0.0235(6) Uani d . 1 1 . .
    C C17 0.5497(3) 0.9199(3) 0.14961(18) 0.0365(8) Uani d . 1 1 . .
    H H17A 0.4687 0.9793 0.1376 0.055 Uiso calc R 1 1 . .
    H H17B 0.6020 0.9165 0.1033 0.055 Uiso calc R 1 1 . .
    H H17C 0.6148 0.9337 0.1870 0.055 Uiso calc R 1 1 . .
    C C21 0.4017(3) 0.6066(2) 0.24352(14) 0.0184(6) Uani d . 1 1 . .
    C C22 0.2318(3) 0.4941(2) 0.29416(16) 0.0255(6) Uani d . 1 1 . .
    H H22 0.2046 0.4230 0.3132 0.031 Uiso calc R 1 1 . .
    C C23 0.1304(3) 0.5858(3) 0.29106(17) 0.0297(7) Uani d . 1 1 . .
    H H23 0.0362 0.5767 0.3089 0.036 Uiso calc R 1 1 . .
    C C24 0.1652(3) 0.6885(3) 0.26263(16) 0.0284(7) Uani d . 1 1 . .
    H H24 0.0952 0.7508 0.2603 0.034 Uiso calc R 1 1 . .
    C C25 0.3061(3) 0.7028(2) 0.23650(15) 0.0209(6) Uani d . 1 1 . .
    C C26 0.3543(3) 0.8075(2) 0.20441(15) 0.0245(6) Uani d . 1 1 . .
    C C27 0.2448(3) 0.9083(3) 0.19628(19) 0.0389(8) Uani d . 1 1 . .
    H H27A 0.2917 0.9740 0.1775 0.058 Uiso calc R 1 1 . .
    H H27B 0.2035 0.9090 0.2458 0.058 Uiso calc R 1 1 . .
    H H27C 0.1680 0.9073 0.1602 0.058 Uiso calc R 1 1 . .
    C C31 0.5127(3) 0.2963(2) 0.42907(14) 0.0201(6) Uani d . 1 1 . .
    C C32 0.6471(3) 0.4402(2) 0.40944(16) 0.0257(6) Uani d . 1 1 . .
    H H32 0.6869 0.4988 0.3763 0.031 Uiso calc R 1 1 . .
    C C33 0.6717(3) 0.4202(3) 0.48748(17) 0.0326(7) Uani d . 1 1 . .
    H H33 0.7272 0.4652 0.5067 0.039 Uiso calc R 1 1 . .
    C C34 0.6164(3) 0.3365(3) 0.53644(17) 0.0320(7) Uani d . 1 1 . .
    H H34 0.6342 0.3228 0.5896 0.038 Uiso calc R 1 1 . .
    C C35 0.5328(3) 0.2702(2) 0.50797(15) 0.0266(6) Uani d . 1 1 . .
    C C36 0.4690(3) 0.1787(3) 0.55442(16) 0.0300(7) Uani d . 1 1 . .
    C C37 0.4985(3) 0.1533(3) 0.63885(17) 0.0434(9) Uani d . 1 1 . .
    H H37A 0.4570 0.0871 0.6641 0.065 Uiso calc R 1 1 . .
    H H37B 0.4548 0.2151 0.6582 0.065 Uiso calc R 1 1 . .
    H H37C 0.6027 0.1411 0.6491 0.065 Uiso calc R 1 1 . .
    C C41 0.4288(2) 0.2355(2) 0.39481(14) 0.0187(6) Uani d . 1 1 . .
    C C42 0.3382(3) 0.2126(2) 0.28329(16) 0.0256(6) Uani d . 1 1 . .
    H H42 0.3264 0.2345 0.2296 0.031 Uiso calc R 1 1 . .
    C C43 0.2731(3) 0.1237(2) 0.32412(18) 0.0301(7) Uani d . 1 1 . .
    H H43 0.2195 0.0855 0.2978 0.036 Uiso calc R 1 1 . .
    C C44 0.2859(3) 0.0914(2) 0.40121(17) 0.0293(7) Uani d . 1 1 . .
    H H44 0.2412 0.0310 0.4285 0.035 Uiso calc R 1 1 . .
    C C45 0.3654(3) 0.1477(2) 0.44031(16) 0.0243(6) Uani d . 1 1 . .
    C C46 0.3868(3) 0.1207(2) 0.52172(16) 0.0286(7) Uani d . 1 1 . .
    C C47 0.3141(3) 0.0276(3) 0.56809(19) 0.0422(9) Uani d . 1 1 . .
    H H47A 0.3495 0.0093 0.6210 0.063 Uiso calc R 1 1 . .
    H H47B 0.3361 -0.0368 0.5475 0.063 Uiso calc R 1 1 . .
    H H47C 0.2097 0.0499 0.5659 0.063 Uiso calc R 1 1 . .
    C C51 0.6892(3) 0.2399(2) 0.20271(15) 0.0188(6) Uani d . 1 1 . .
    C C52 0.7946(3) 0.2252(2) 0.31962(15) 0.0239(6) Uani d . 1 1 . .
    H H52 0.7994 0.2494 0.3648 0.029 Uiso calc R 1 1 . .
    C C53 0.8950(3) 0.1397(2) 0.31027(16) 0.0278(7) Uani d . 1 1 . .
    H H53 0.9671 0.1066 0.3486 0.033 Uiso calc R 1 1 . .
    C C54 0.8910(3) 0.1025(2) 0.24603(17) 0.0277(7) Uani d . 1 1 . .
    H H54 0.9586 0.0426 0.2403 0.033 Uiso calc R 1 1 . .
    C C55 0.7863(3) 0.1536(2) 0.18851(15) 0.0216(6) Uani d . 1 1 . .
    C C56 0.7733(3) 0.1236(2) 0.11727(16) 0.0258(6) Uani d . 1 1 . .
    C C57 0.8814(3) 0.0306(3) 0.10493(19) 0.0368(8) Uani d . 1 1 . .
    H H57A 0.8544 0.0109 0.0587 0.055 Uiso calc R 1 1 . .
    H H57B 0.8824 -0.0332 0.1485 0.055 Uiso calc R 1 1 . .
    H H57C 0.9774 0.0537 0.0996 0.055 Uiso calc R 1 1 . .
    C C61 0.5799(3) 0.2973(2) 0.14812(14) 0.0192(6) Uani d . 1 1 . .
    C C62 0.3875(3) 0.4362(2) 0.11791(15) 0.0232(6) Uani d . 1 1 . .
    H H62 0.3234 0.4930 0.1307 0.028 Uiso calc R 1 1 . .
    C C63 0.3724(3) 0.4158(2) 0.04676(16) 0.0289(7) Uani d . 1 1 . .
    H H63 0.3001 0.4597 0.0117 0.035 Uiso calc R 1 1 . .
    C C64 0.4609(3) 0.3332(2) 0.02716(16) 0.0272(6) Uani d . 1 1 . .
    H H64 0.4491 0.3188 -0.0210 0.033 Uiso calc R 1 1 . .
    C C65 0.5700(3) 0.2695(2) 0.07885(15) 0.0214(6) Uani d . 1 1 . .
    C C66 0.6681(3) 0.1789(2) 0.06461(16) 0.0252(6) Uani d . 1 1 . .
    C C67 0.6472(3) 0.1516(3) -0.00986(18) 0.0382(8) Uani d . 1 1 . .
    H H67A 0.7072 0.0823 -0.0100 0.057 Uiso calc R 1 1 . .
    H H67B 0.6751 0.2103 -0.0513 0.057 Uiso calc R 1 1 . .
    H H67C 0.5457 0.1444 -0.0169 0.057 Uiso calc R 1 1 . .
    C C1 0.0574(3) 0.2816(3) 0.04263(18) 0.0358(8) Uani d . 1 1 . .
    C C2 0.0526(3) 0.3207(3) 0.1087(2) 0.0436(9) Uani d . 1 1 . .
    C C3 -0.0500(3) 0.3222(3) -0.0146(2) 0.0438(9) Uani d . 1 1 . .
    C C4 0.1662(3) 0.1985(3) 0.03535(18) 0.0338(7) Uani d . 1 1 . .
    C C5 0.9633(3) 0.7346(3) 0.44900(18) 0.0325(7) Uani d . 1 1 . .
    C C6 0.9720(3) 0.6902(3) 0.5285(2) 0.0413(8) Uani d . 1 1 . .
    C C7 1.0418(3) 0.8197(3) 0.41576(19) 0.0348(7) Uani d . 1 1 . .
    C C8 0.8731(3) 0.6955(3) 0.4037(2) 0.0374(8) Uani d . 1 1 . .
    N N2 0.0493(3) 0.3516(3) 0.1633(2) 0.0640(10) Uani d . 1 1 . .
    N N3 -0.1365(3) 0.3538(3) -0.0629(2) 0.0624(10) Uani d . 1 1 . .
    N N4 0.2554(3) 0.1297(2) 0.02865(17) 0.0470(7) Uani d . 1 1 . .
    N N6 0.9798(3) 0.6547(3) 0.5933(2) 0.0670(10) Uani d . 1 1 . .
    N N7 1.1049(3) 0.8905(2) 0.38654(18) 0.0482(8) Uani d . 1 1 . .
    N N8 0.7995(3) 0.6636(3) 0.36574(19) 0.0508(8) Uani d . 1 1 . .
loop_
    _atom_site_aniso_label
    _atom_site_aniso_U_11
    _atom_site_aniso_U_22
    _atom_site_aniso_U_33
    _atom_site_aniso_U_12
    _atom_site_aniso_U_13
    _atom_site_aniso_U_23
    Fe1 0.01556(18) 0.0189(2) 0.0196(2) -0.00280(14) 0.00151(14) -0.00547(16)
    N10 0.0156(10) 0.0235(13) 0.0207(12) -0.0017(9) 0.0029(8) -0.0062(10)
    N20 0.0175(10) 0.0233(13) 0.0196(12) -0.0040(9) 0.0034(9) -0.0076(10)
    N30 0.0171(10) 0.0223(13) 0.0242(12) -0.0025(9) 0.0005(9) -0.0084(10)
    N40 0.0183(10) 0.0186(12) 0.0201(12) -0.0026(9) 0.0005(9) -0.0053(10)
    N50 0.0179(11) 0.0215(13) 0.0194(12) -0.0052(9) 0.0005(9) -0.0037(10)
    N60 0.0160(10) 0.0191(12) 0.0212(12) -0.0028(9) 0.0024(8) -0.0031(10)
    C11 0.0196(13) 0.0199(15) 0.0146(13) -0.0021(11) -0.0009(10) -0.0061(11)
    C12 0.0175(13) 0.0281(17) 0.0293(16) -0.0011(11) 0.0047(11) -0.0085(13)
    C13 0.0206(14) 0.0351(18) 0.0301(16) -0.0108(13) 0.0078(11) -0.0084(14)
    C14 0.0287(15) 0.0288(17) 0.0254(15) -0.0153(13) 0.0050(12) -0.0029(13)
    C15 0.0255(13) 0.0234(15) 0.0139(13) -0.0084(11) -0.0018(10) -0.0048(11)
    C16 0.0327(15) 0.0222(16) 0.0160(14) -0.0067(12) -0.0026(11) -0.0039(12)
    C17 0.0437(18) 0.0239(17) 0.0416(19) -0.0100(14) 0.0025(14) -0.0050(15)
    C21 0.0198(13) 0.0200(15) 0.0161(13) -0.0027(11) -0.0002(10) -0.0061(11)
    C22 0.0199(13) 0.0304(17) 0.0282(15) -0.0060(12) 0.0048(11) -0.0098(13)
    C23 0.0180(13) 0.0391(19) 0.0336(17) -0.0033(12) 0.0059(12) -0.0125(15)
    C24 0.0200(13) 0.0308(18) 0.0341(17) 0.0050(12) 0.0018(12) -0.0119(14)
    C25 0.0223(13) 0.0220(15) 0.0184(14) 0.0012(11) -0.0027(10) -0.0075(12)
    C26 0.0306(15) 0.0230(16) 0.0192(14) -0.0007(12) -0.0018(11) -0.0056(12)
    C27 0.0429(18) 0.0287(19) 0.0399(19) 0.0068(14) 0.0013(14) -0.0050(15)
    C31 0.0177(12) 0.0223(15) 0.0195(14) 0.0006(11) 0.0032(10) -0.0055(12)
    C32 0.0221(13) 0.0271(16) 0.0314(16) -0.0032(12) -0.0009(11) -0.0140(13)
    C33 0.0304(15) 0.0380(19) 0.0353(18) -0.0009(13) -0.0075(13) -0.0220(15)
    C34 0.0325(16) 0.043(2) 0.0219(15) 0.0045(14) -0.0036(12) -0.0161(15)
    C35 0.0224(14) 0.0332(18) 0.0221(15) 0.0061(12) -0.0005(11) -0.0084(13)
    C36 0.0256(14) 0.0362(19) 0.0209(15) 0.0083(13) 0.0044(11) -0.0006(13)
    C37 0.0424(18) 0.057(2) 0.0242(17) 0.0025(16) 0.0032(14) -0.0024(16)
    C41 0.0139(12) 0.0195(15) 0.0215(14) 0.0005(10) 0.0032(10) -0.0042(11)
    C42 0.0232(14) 0.0291(17) 0.0254(15) -0.0065(12) -0.0005(11) -0.0071(13)
    C43 0.0246(14) 0.0270(17) 0.0424(19) -0.0093(12) -0.0004(12) -0.0123(14)
    C44 0.0245(14) 0.0219(16) 0.0405(18) -0.0087(12) 0.0082(12) -0.0033(14)
    C45 0.0180(13) 0.0234(16) 0.0286(15) 0.0001(11) 0.0050(11) -0.0029(13)
    C46 0.0231(14) 0.0311(17) 0.0254(16) 0.0039(12) 0.0060(11) 0.0002(13)
    C47 0.0385(17) 0.041(2) 0.0369(19) -0.0039(15) 0.0125(14) 0.0073(16)
    C51 0.0170(12) 0.0196(14) 0.0216(14) -0.0074(10) 0.0051(10) -0.0062(11)
    C52 0.0221(13) 0.0296(17) 0.0197(14) -0.0034(12) -0.0018(11) -0.0054(12)
    C53 0.0190(13) 0.0322(18) 0.0287(16) 0.0007(12) -0.0032(11) -0.0029(14)
    C54 0.0201(13) 0.0227(16) 0.0393(18) 0.0016(11) 0.0034(12) -0.0082(14)
    C55 0.0177(12) 0.0201(15) 0.0276(15) -0.0054(11) 0.0044(11) -0.0053(12)
    C56 0.0227(14) 0.0236(16) 0.0350(17) -0.0060(11) 0.0085(12) -0.0132(13)
    C57 0.0303(16) 0.038(2) 0.049(2) -0.0019(14) 0.0074(14) -0.0248(17)
    C61 0.0202(13) 0.0167(14) 0.0211(14) -0.0073(10) 0.0056(10) -0.0033(11)
    C62 0.0221(13) 0.0220(15) 0.0246(15) -0.0028(11) -0.0002(11) -0.0040(12)
    C63 0.0287(15) 0.0292(17) 0.0256(16) -0.0056(13) -0.0060(12) -0.0001(13)
    C64 0.0330(15) 0.0312(17) 0.0190(14) -0.0096(13) -0.0005(11) -0.0064(13)
    C65 0.0235(13) 0.0227(15) 0.0200(14) -0.0095(11) 0.0028(10) -0.0059(12)
    C66 0.0263(14) 0.0258(16) 0.0279(16) -0.0109(12) 0.0076(12) -0.0113(13)
    C67 0.0456(18) 0.041(2) 0.0348(18) -0.0060(15) 0.0022(14) -0.0212(16)
    C1 0.0270(15) 0.0319(19) 0.044(2) -0.0007(13) 0.0069(14) -0.0022(16)
    C2 0.0298(17) 0.040(2) 0.056(2) 0.0020(15) 0.0137(16) -0.0059(18)
    C3 0.0318(17) 0.032(2) 0.056(2) -0.0013(14) 0.0117(16) 0.0075(17)
    C4 0.0314(16) 0.0288(18) 0.0372(18) -0.0050(14) 0.0032(13) -0.0004(15)
    C5 0.0263(15) 0.0321(18) 0.0421(19) -0.0075(13) 0.0061(13) -0.0132(15)
    C6 0.0290(16) 0.043(2) 0.054(2) -0.0148(15) 0.0125(15) -0.0121(18)
    C7 0.0269(15) 0.0275(18) 0.051(2) -0.0034(13) 0.0056(14) -0.0123(16)
    C8 0.0278(16) 0.0316(19) 0.055(2) -0.0055(14) 0.0107(15) -0.0153(17)
    N2 0.055(2) 0.069(3) 0.074(3) -0.0022(17) 0.0231(18) -0.032(2)
    N3 0.0396(17) 0.061(2) 0.068(2) 0.0018(15) 0.0005(16) 0.0144(19)
    N4 0.0468(17) 0.0364(18) 0.0525(19) 0.0050(14) 0.0044(14) -0.0071(15)
    N6 0.059(2) 0.088(3) 0.055(2) -0.033(2) 0.0127(17) -0.009(2)
    N7 0.0428(16) 0.0360(18) 0.066(2) -0.0129(14) 0.0066(14) -0.0097(16)
    N8 0.0401(16) 0.052(2) 0.070(2) -0.0119(14) 0.0044(15) -0.0304(18)
_geom_special_details
;
All e.s.d.'s (except the e.s.d. in the dihedral angle between two l.s. planes)
are estimated using the full covariance matrix. The cell e.s.d.'s are taken
into account individually in the estimation of e.s.d.'s in distances, angles
and torsion angles; correlations between e.s.d.'s in cell parameters are only
used when they are defined by crystal symmetry. An approximate (isotropic)
treatment of cell e.s.d.'s is used for estimating e.s.d.'s involving l.s.
planes.
;
loop_
    _geom_bond_atom_site_label_1
    _geom_bond_atom_site_label_2
    _geom_bond_site_symmetry_2
    _geom_bond_distance
    _geom_bond_publ_flag
    Fe1 N20 . 1.957(2) yes
    Fe1 N10 . 1.959(2) yes
    Fe1 N60 . 1.963(2) yes
    Fe1 N30 . 1.965(2) yes
    Fe1 N50 . 1.967(2) yes
    Fe1 N40 . 1.968(2) yes
    N10 C12 . 1.334(3) ?
    N10 C11 . 1.372(3) ?
    N20 C22 . 1.339(3) ?
    N20 C21 . 1.368(3) ?
    N30 C32 . 1.339(3) ?
    N30 C31 . 1.365(3) ?
    N40 C42 . 1.331(3) ?
    N40 C41 . 1.359(3) ?
    N50 C52 . 1.335(3) ?
    N50 C51 . 1.365(3) ?
    N60 C62 . 1.337(3) ?
    N60 C61 . 1.369(3) ?
    C11 C15 . 1.394(4) ?
    C11 C21 . 1.423(3) ?
    C12 C13 . 1.393(4) ?
    C12 H12 . 0.9500 ?
    C13 C14 . 1.366(4) ?
    C13 H13 . 0.9500 ?
    C14 C15 . 1.406(4) ?
    C14 H14 . 0.9500 ?
    C15 C16 . 1.454(4) ?
    C16 C26 . 1.371(4) ?
    C16 C17 . 1.507(4) ?
    C17 H17A . 0.9800 ?
    C17 H17B . 0.9800 ?
    C17 H17C . 0.9800 ?
    C21 C25 . 1.394(4) ?
    C22 C23 . 1.392(4) ?
    C22 H22 . 0.9500 ?
    C23 C24 . 1.360(4) ?
    C23 H23 . 0.9500 ?
    C24 C25 . 1.419(4) ?
    C24 H24 . 0.9500 ?
    C25 C26 . 1.443(4) ?
    C26 C27 . 1.506(4) ?
    C27 H27A . 0.9800 ?
    C27 H27B . 0.9800 ?
    C27 H27C . 0.9800 ?
    C31 C35 . 1.398(4) ?
    C31 C41 . 1.419(4) ?
    C32 C33 . 1.394(4) ?
    C32 H32 . 0.9500 ?
    C33 C34 . 1.363(4) ?
    C33 H33 . 0.9500 ?
    C34 C35 . 1.411(4) ?
    C34 H34 . 0.9500 ?
    C35 C36 . 1.453(4) ?
    C36 C46 . 1.367(4) ?
    C36 C37 . 1.508(4) ?
    C37 H37A . 0.9800 ?
    C37 H37B . 0.9800 ?
    C37 H37C . 0.9800 ?
    C41 C45 . 1.411(4) ?
    C42 C43 . 1.399(4) ?
    C42 H42 . 0.9500 ?
    C43 C44 . 1.361(4) ?
    C43 H43 . 0.9500 ?
    C44 C45 . 1.406(4) ?
    C44 H44 . 0.9500 ?
    C45 C46 . 1.443(4) ?
    C46 C47 . 1.510(4) ?
    C47 H47A . 0.9800 ?
    C47 H47B . 0.9800 ?
    C47 H47C . 0.9800 ?
    C51 C55 . 1.404(4) ?
    C51 C61 . 1.420(4) ?
    C52 C53 . 1.383(4) ?
    C52 H52 . 0.9500 ?
    C53 C54 . 1.369(4) ?
    C53 H53 . 0.9500 ?
    C54 C55 . 1.408(4) ?
    C54 H54 . 0.9500 ?
    C55 C56 . 1.450(4) ?
    C56 C66 . 1.369(4) ?
    C56 C57 . 1.511(4) ?
    C57 H57A . 0.9800 ?
    C57 H57B . 0.9800 ?
    C57 H57C . 0.9800 ?
    C61 C65 . 1.399(4) ?
    C62 C63 . 1.394(4) ?
    C62 H62 . 0.9500 ?
    C63 C64 . 1.367(4) ?
    C63 H63 . 0.9500 ?
    C64 C65 . 1.413(4) ?
    C64 H64 . 0.9500 ?
    C65 C66 . 1.449(4) ?
    C66 C67 . 1.501(4) ?
    C67 H67A . 0.9800 ?
    C67 H67B . 0.9800 ?
    C67 H67C . 0.9800 ?
    C1 C4 . 1.397(4) ?
    C1 C3 . 1.402(5) ?
    C1 C2 . 1.411(5) ?
    C2 N2 . 1.155(5) ?
    C3 N3 . 1.156(4) ?
    C4 N4 . 1.155(4) ?
    C5 C7 . 1.398(4) ?
    C5 C8 . 1.403(5) ?
    C5 C6 . 1.413(5) ?
    C6 N6 . 1.151(4) ?
    C7 N7 . 1.157(4) ?
    C8 N8 . 1.157(4) ?
loop_
    _geom_angle_atom_site_label_1
    _geom_angle_atom_site_label_2
    _geom_angle_atom_site_label_3
    _geom_angle_site_symmetry_1
    _geom_angle_site_symmetry_3
    _geom_angle
    _geom_angle_publ_flag
    N20 Fe1 N10 . . 82.89(9) ?
    N20 Fe1 N60 . . 94.50(9) ?
    N10 Fe1 N60 . . 89.17(9) ?
    N20 Fe1 N30 . . 89.92(9) ?
    N10 Fe1 N30 . . 95.52(9) ?
    N60 Fe1 N30 . . 173.92(9) ?
    N20 Fe1 N50 . . 176.49(9) ?
    N10 Fe1 N50 . . 94.93(9) ?
    N60 Fe1 N50 . . 82.70(9) ?
    N30 Fe1 N50 . . 93.03(9) ?
    N20 Fe1 N40 . . 94.31(9) ?
    N10 Fe1 N40 . . 176.56(9) ?
    N60 Fe1 N40 . . 93.05(9) ?
    N30 Fe1 N40 . . 82.45(9) ?
    N50 Fe1 N40 . . 87.97(9) ?
    C12 N10 C11 . . 117.2(2) ?
    C12 N10 Fe1 . . 129.55(19) ?
    C11 N10 Fe1 . . 113.15(15) ?
    C22 N20 C21 . . 117.6(2) ?
    C22 N20 Fe1 . . 129.00(19) ?
    C21 N20 Fe1 . . 113.43(16) ?
    C32 N30 C31 . . 117.4(2) ?
    C32 N30 Fe1 . . 129.23(19) ?
    C31 N30 Fe1 . . 113.32(17) ?
    C42 N40 C41 . . 117.8(2) ?
    C42 N40 Fe1 . . 129.02(18) ?
    C41 N40 Fe1 . . 113.08(17) ?
    C52 N50 C51 . . 117.3(2) ?
    C52 N50 Fe1 . . 129.58(19) ?
    C51 N50 Fe1 . . 112.98(17) ?
    C62 N60 C61 . . 117.4(2) ?
    C62 N60 Fe1 . . 129.68(19) ?
    C61 N60 Fe1 . . 112.91(17) ?
    N10 C11 C15 . . 124.3(2) ?
    N10 C11 C21 . . 115.3(2) ?
    C15 C11 C21 . . 120.5(2) ?
    N10 C12 C13 . . 122.2(3) ?
    N10 C12 H12 . . 118.9 ?
    C13 C12 H12 . . 118.9 ?
    C14 C13 C12 . . 120.2(2) ?
    C14 C13 H13 . . 119.9 ?
    C12 C13 H13 . . 119.9 ?
    C13 C14 C15 . . 119.9(2) ?
    C13 C14 H14 . . 120.1 ?
    C15 C14 H14 . . 120.1 ?
    C11 C15 C14 . . 116.3(3) ?
    C11 C15 C16 . . 119.0(2) ?
    C14 C15 C16 . . 124.8(2) ?
    C26 C16 C15 . . 120.5(2) ?
    C26 C16 C17 . . 122.1(3) ?
    C15 C16 C17 . . 117.4(2) ?
    C16 C17 H17A . . 109.5 ?
    C16 C17 H17B . . 109.5 ?
    H17A C17 H17B . . 109.5 ?
    C16 C17 H17C . . 109.5 ?
    H17A C17 H17C . . 109.5 ?
    H17B C17 H17C . . 109.5 ?
    N20 C21 C25 . . 124.5(2) ?
    N20 C21 C11 . . 115.2(2) ?
    C25 C21 C11 . . 120.3(2) ?
    N20 C22 C23 . . 121.8(3) ?
    N20 C22 H22 . . 119.1 ?
    C23 C22 H22 . . 119.1 ?
    C24 C23 C22 . . 120.5(2) ?
    C24 C23 H23 . . 119.8 ?
    C22 C23 H23 . . 119.8 ?
    C23 C24 C25 . . 120.0(3) ?
    C23 C24 H24 . . 120.0 ?
    C25 C24 H24 . . 120.0 ?
    C21 C25 C24 . . 115.7(2) ?
    C21 C25 C26 . . 119.6(2) ?
    C24 C25 C26 . . 124.7(3) ?
    C16 C26 C25 . . 120.2(3) ?
    C16 C26 C27 . . 122.8(3) ?
    C25 C26 C27 . . 117.1(2) ?
    C26 C27 H27A . . 109.5 ?
    C26 C27 H27B . . 109.5 ?
    H27A C27 H27B . . 109.5 ?
    C26 C27 H27C . . 109.5 ?
    H27A C27 H27C . . 109.5 ?
    H27B C27 H27C . . 109.5 ?
    N30 C31 C35 . . 124.3(3) ?
    N30 C31 C41 . . 115.2(2) ?
    C35 C31 C41 . . 120.5(2) ?
    N30 C32 C33 . . 121.9(3) ?
    N30 C32 H32 . . 119.0 ?
    C33 C32 H32 . . 119.0 ?
    C34 C33 C32 . . 120.4(3) ?
    C34 C33 H33 . . 119.8 ?
    C32 C33 H33 . . 119.8 ?
    C33 C34 C35 . . 119.8(3) ?
    C33 C34 H34 . . 120.1 ?
    C35 C34 H34 . . 120.1 ?
    C31 C35 C34 . . 116.1(3) ?
    C31 C35 C36 . . 119.1(3) ?
    C34 C35 C36 . . 124.8(3) ?
    C46 C36 C35 . . 120.5(3) ?
    C46 C36 C37 . . 123.2(3) ?
    C35 C36 C37 . . 116.3(3) ?
    C36 C37 H37A . . 109.5 ?
    C36 C37 H37B . . 109.5 ?
    H37A C37 H37B . . 109.5 ?
    C36 C37 H37C . . 109.5 ?
    H37A C37 H37C . . 109.5 ?
    H37B C37 H37C . . 109.5 ?
    N40 C41 C45 . . 124.1(2) ?
    N40 C41 C31 . . 115.8(2) ?
    C45 C41 C31 . . 120.1(2) ?
    N40 C42 C43 . . 121.7(3) ?
    N40 C42 H42 . . 119.1 ?
    C43 C42 H42 . . 119.1 ?
    C44 C43 C42 . . 120.6(3) ?
    C44 C43 H43 . . 119.7 ?
    C42 C43 H43 . . 119.7 ?
    C43 C44 C45 . . 119.8(3) ?
    C43 C44 H44 . . 120.1 ?
    C45 C44 H44 . . 120.1 ?
    C44 C45 C41 . . 115.9(2) ?
    C44 C45 C46 . . 124.7(3) ?
    C41 C45 C46 . . 119.3(3) ?
    C36 C46 C45 . . 120.4(3) ?
    C36 C46 C47 . . 122.3(3) ?
    C45 C46 C47 . . 117.4(3) ?
    C46 C47 H47A . . 109.5 ?
    C46 C47 H47B . . 109.5 ?
    H47A C47 H47B . . 109.5 ?
    C46 C47 H47C . . 109.5 ?
    H47A C47 H47C . . 109.5 ?
    H47B C47 H47C . . 109.5 ?
    N50 C51 C55 . . 124.1(2) ?
    N50 C51 C61 . . 115.4(2) ?
    C55 C51 C61 . . 120.5(2) ?
    N50 C52 C53 . . 122.5(3) ?
    N50 C52 H52 . . 118.7 ?
    C53 C52 H52 . . 118.7 ?
    C54 C53 C52 . . 120.3(3) ?
    C54 C53 H53 . . 119.8 ?
    C52 C53 H53 . . 119.8 ?
    C53 C54 C55 . . 119.7(3) ?
    C53 C54 H54 . . 120.2 ?
    C55 C54 H54 . . 120.2 ?
    C51 C55 C54 . . 116.1(3) ?
    C51 C55 C56 . . 119.0(2) ?
    C54 C55 C56 . . 124.9(3) ?
    C66 C56 C55 . . 120.5(3) ?
    C66 C56 C57 . . 122.9(3) ?
    C55 C56 C57 . . 116.7(3) ?
    C56 C57 H57A . . 109.5 ?
    C56 C57 H57B . . 109.5 ?
    H57A C57 H57B . . 109.5 ?
    C56 C57 H57C . . 109.5 ?
    H57A C57 H57C . . 109.5 ?
    H57B C57 H57C . . 109.5 ?
    N60 C61 C65 . . 124.4(2) ?
    N60 C61 C51 . . 115.6(2) ?
    C65 C61 C51 . . 120.1(2) ?
    N60 C62 C63 . . 122.0(3) ?
    N60 C62 H62 . . 119.0 ?
    C63 C62 H62 . . 119.0 ?
    C64 C63 C62 . . 120.4(3) ?
    C64 C63 H63 . . 119.8 ?
    C62 C63 H63 . . 119.8 ?
    C63 C64 C65 . . 119.7(3) ?
    C63 C64 H64 . . 120.1 ?
    C65 C64 H64 . . 120.1 ?
    C61 C65 C64 . . 116.1(3) ?
    C61 C65 C66 . . 119.5(2) ?
    C64 C65 C66 . . 124.4(3) ?
    C56 C66 C65 . . 120.3(3) ?
    C56 C66 C67 . . 123.4(3) ?
    C65 C66 C67 . . 116.3(3) ?
    C66 C67 H67A . . 109.5 ?
    C66 C67 H67B . . 109.5 ?
    H67A C67 H67B . . 109.5 ?
    C66 C67 H67C . . 109.5 ?
    H67A C67 H67C . . 109.5 ?
    H67B C67 H67C . . 109.5 ?
    C4 C1 C3 . . 119.6(3) ?
    C4 C1 C2 . . 119.9(3) ?
    C3 C1 C2 . . 120.4(3) ?
    N2 C2 C1 . . 179.3(4) ?
    N3 C3 C1 . . 178.1(4) ?
    N4 C4 C1 . . 179.2(4) ?
    C7 C5 C8 . . 120.0(3) ?
    C7 C5 C6 . . 119.8(3) ?
    C8 C5 C6 . . 120.2(3) ?
    N6 C6 C5 . . 179.5(4) ?
    N7 C7 C5 . . 178.3(4) ?
    N8 C8 C5 . . 179.3(4) ?
loop_
    _geom_hbond_atom_site_label_D
    _geom_hbond_atom_site_label_H
    _geom_hbond_atom_site_label_A
    _geom_hbond_site_symmetry_A
    _geom_hbond_distance_DH
    _geom_hbond_distance_HA
    _geom_hbond_distance_DA
    _geom_hbond_angle_DHA
    C52 H52 N30 . 0.95 2.59 3.070(3) 111.6
    C22 H22 N40 . 0.95 2.59 3.089(4) 112.7
    C32 H32 N8 . 0.95 2.43 3.266(4) 146.2
    C42 H42 N60 . 0.95 2.57 3.056(3) 112.1
    C22 H22 N6 2_666 0.95 2.54 3.271(4) 134.3
    C12 H12 N2 1_655 0.95 2.55 3.352(4) 142.3
    C62 H62 N3 2_565 0.95 2.51 3.266(4) 136.7
    C44 H44 N7 1_445 0.95 2.59 3.312(4) 133.0
_iucr_refine_instructions_details
;
TITL exp_379t
CELL  0.71073   9.3676  12.7079  18.1998   75.458   89.623   82.323
ZERR     2.00   0.0003   0.0009   0.0009    0.005    0.003    0.004
LATT   1
SFAC  C    H    N    FE
UNIT  100  72    24   2
MERG   2
OMIT    -2.00  52
ACTA
TEMP -90
FMAP   2
PLAN   20
EQIV $1 -x+1,-y+1,-z+1
EQIV $2 x+1,+y,+z
EQIV $3 -x,-y+1,-z
EQIV $4 x-1,+y-1,+z
HTAB C52 N30
HTAB C22 N40
HTAB C32 N8
HTAB C42 N60
HTAB C22 N6_$1
HTAB C12 N2_$2
HTAB C62 N3_$3
HTAB C44 N7_$4
BOND   $H
L.S.  15
WGHT    0.047300    1.191300
FVAR       0.84676
FE1   4    0.527577    0.387236    0.272627    11.00000    0.01556    0.01886 =
         0.01960   -0.00547    0.00151   -0.00280
N10   3    0.631856    0.511959    0.231410    11.00000    0.01555    0.02350 =
         0.02073   -0.00623    0.00290   -0.00168
N20   3    0.366592    0.503165    0.271062    11.00000    0.01754    0.02331 =
         0.01958   -0.00764    0.00341   -0.00405
N30   3    0.569176    0.379133    0.379753    11.00000    0.01714    0.02234 =
         0.02418   -0.00841    0.00047   -0.00247
N40   3    0.416305    0.267221    0.317766    11.00000    0.01826    0.01864 =
         0.02009   -0.00526    0.00050   -0.00265
N50   3    0.691202    0.275089    0.267642    11.00000    0.01792    0.02148 =
         0.01943   -0.00374    0.00046   -0.00522
N60   3    0.489295    0.378247    0.168637    11.00000    0.01602    0.01905 =
         0.02121   -0.00311    0.00238   -0.00285
C11   1    0.546697    0.611511    0.220498    11.00000    0.01965    0.01992 =
         0.01465   -0.00614   -0.00089   -0.00214
C12   1    0.767773    0.512824    0.209134    11.00000    0.01752    0.02810 =
         0.02929   -0.00850    0.00465   -0.00107
AFIX  43
H12   2    0.829526    0.445102    0.216802    11.00000   -1.20000
AFIX   0
C13   1    0.822154    0.609710    0.175009    11.00000    0.02063    0.03507 =
         0.03006   -0.00844    0.00776   -0.01076
AFIX  43
H13   2    0.918561    0.607038    0.158309    11.00000   -1.20000
AFIX   0
C14   1    0.737239    0.708541    0.165492    11.00000    0.02875    0.02880 =
         0.02538   -0.00291    0.00500   -0.01535
AFIX  43
H14   2    0.775021    0.774606    0.143010    11.00000   -1.20000
AFIX   0
C15   1    0.593841    0.712298    0.189030    11.00000    0.02552    0.02338 =
         0.01391   -0.00484   -0.00175   -0.00844
C16   1    0.493665    0.812347    0.181877    11.00000    0.03273    0.02217 =
         0.01600   -0.00391   -0.00255   -0.00668
C17   1    0.549712    0.919867    0.149608    11.00000    0.04369    0.02392 =
         0.04162   -0.00500    0.00255   -0.00996
AFIX 137
H17A  2    0.468702    0.979310    0.137585    11.00000   -1.50000
H17B  2    0.602025    0.916480    0.103269    11.00000   -1.50000
H17C  2    0.614847    0.933715    0.186989    11.00000   -1.50000
AFIX   0
C21   1    0.401740    0.606609    0.243515    11.00000    0.01979    0.02001 =
         0.01614   -0.00610   -0.00023   -0.00272
C22   1    0.231763    0.494058    0.294163    11.00000    0.01991    0.03044 =
         0.02817   -0.00980    0.00483   -0.00596
AFIX  43
H22   2    0.204574    0.423042    0.313181    11.00000   -1.20000
AFIX   0
C23   1    0.130385    0.585839    0.291061    11.00000    0.01801    0.03912 =
         0.03361   -0.01252    0.00589   -0.00334
AFIX  43
H23   2    0.036190    0.576687    0.308926    11.00000   -1.20000
AFIX   0
C24   1    0.165212    0.688544    0.262633    11.00000    0.02000    0.03079 =
         0.03408   -0.01194    0.00181    0.00499
AFIX  43
H24   2    0.095173    0.750781    0.260270    11.00000   -1.20000
AFIX   0
C25   1    0.306128    0.702763    0.236502    11.00000    0.02231    0.02201 =
         0.01844   -0.00754   -0.00273    0.00121
C26   1    0.354263    0.807500    0.204411    11.00000    0.03063    0.02295 =
         0.01922   -0.00560   -0.00180   -0.00074
C27   1    0.244809    0.908271    0.196282    11.00000    0.04294    0.02870 =
         0.03987   -0.00497    0.00134    0.00679
AFIX 137
H27A  2    0.291693    0.974026    0.177547    11.00000   -1.50000
H27B  2    0.203483    0.909030    0.245784    11.00000   -1.50000
H27C  2    0.168043    0.907315    0.160228    11.00000   -1.50000
AFIX   0
C31   1    0.512668    0.296303    0.429074    11.00000    0.01766    0.02229 =
         0.01949   -0.00548    0.00318    0.00058
C32   1    0.647137    0.440182    0.409438    11.00000    0.02209    0.02706 =
         0.03138   -0.01400   -0.00086   -0.00321
AFIX  43
H32   2    0.686870    0.498813    0.376326    11.00000   -1.20000
AFIX   0
C33   1    0.671666    0.420205    0.487476    11.00000    0.03041    0.03801 =
         0.03533   -0.02205   -0.00753   -0.00093
AFIX  43
H33   2    0.727221    0.465221    0.506677    11.00000   -1.20000
AFIX   0
C34   1    0.616449    0.336478    0.536443    11.00000    0.03250    0.04327 =
         0.02190   -0.01613   -0.00355    0.00454
AFIX  43
H34   2    0.634219    0.322768    0.589563    11.00000   -1.20000
AFIX   0
C35   1    0.532813    0.270242    0.507969    11.00000    0.02240    0.03319 =
         0.02214   -0.00844   -0.00045    0.00607
C36   1    0.469038    0.178665    0.554416    11.00000    0.02565    0.03619 =
         0.02095   -0.00062    0.00437    0.00829
C37   1    0.498456    0.153262    0.638849    11.00000    0.04240    0.05689 =
         0.02419   -0.00240    0.00317    0.00247
AFIX 137
H37A  2    0.456993    0.087089    0.664139    11.00000   -1.50000
H37B  2    0.454753    0.215098    0.658208    11.00000   -1.50000
H37C  2    0.602739    0.141091    0.649071    11.00000   -1.50000
AFIX   0
C41   1    0.428807    0.235465    0.394814    11.00000    0.01394    0.01947 =
         0.02145   -0.00424    0.00323    0.00047
C42   1    0.338225    0.212597    0.283287    11.00000    0.02323    0.02908 =
         0.02542   -0.00708   -0.00054   -0.00649
AFIX  43
H42   2    0.326407    0.234539    0.229557    11.00000   -1.20000
AFIX   0
C43   1    0.273088    0.123687    0.324119    11.00000    0.02465    0.02699 =
         0.04235   -0.01231   -0.00037   -0.00926
AFIX  43
H43   2    0.219461    0.085517    0.297779    11.00000   -1.20000
AFIX   0
C44   1    0.285860    0.091408    0.401206    11.00000    0.02447    0.02190 =
         0.04046   -0.00328    0.00817   -0.00866
AFIX  43
H44   2    0.241167    0.031049    0.428537    11.00000   -1.20000
AFIX   0
C45   1    0.365427    0.147665    0.440313    11.00000    0.01800    0.02336 =
         0.02859   -0.00291    0.00496    0.00013
C46   1    0.386782    0.120661    0.521725    11.00000    0.02313    0.03112 =
         0.02539    0.00020    0.00602    0.00390
C47   1    0.314127    0.027601    0.568093    11.00000    0.03849    0.04144 =
         0.03688    0.00726    0.01248   -0.00386
AFIX 137
H47A  2    0.349470    0.009277    0.620951    11.00000   -1.50000
H47B  2    0.336104   -0.036764    0.547473    11.00000   -1.50000
H47C  2    0.209656    0.049895    0.565947    11.00000   -1.50000
AFIX   0
C51   1    0.689203    0.239944    0.202714    11.00000    0.01704    0.01964 =
         0.02164   -0.00621    0.00514   -0.00737
C52   1    0.794583    0.225223    0.319615    11.00000    0.02207    0.02956 =
         0.01966   -0.00537   -0.00183   -0.00342
AFIX  43
H52   2    0.799377    0.249404    0.364761    11.00000   -1.20000
AFIX   0
C53   1    0.895009    0.139685    0.310267    11.00000    0.01896    0.03218 =
         0.02865   -0.00293   -0.00318    0.00073
AFIX  43
H53   2    0.967075    0.106572    0.348604    11.00000   -1.20000
AFIX   0
C54   1    0.891037    0.102526    0.246033    11.00000    0.02007    0.02270 =
         0.03925   -0.00824    0.00339    0.00155
AFIX  43
H54   2    0.958635    0.042572    0.240300    11.00000   -1.20000
AFIX   0
C55   1    0.786325    0.153560    0.188513    11.00000    0.01771    0.02005 =
         0.02757   -0.00534    0.00441   -0.00545
C56   1    0.773311    0.123612    0.117274    11.00000    0.02273    0.02357 =
         0.03504   -0.01319    0.00853   -0.00596
C57   1    0.881371    0.030576    0.104929    11.00000    0.03028    0.03759 =
         0.04913   -0.02482    0.00736   -0.00191
AFIX 137
H57A  2    0.854385    0.010909    0.058673    11.00000   -1.50000
H57B  2    0.882364   -0.033170    0.148489    11.00000   -1.50000
H57C  2    0.977441    0.053655    0.099618    11.00000   -1.50000
AFIX   0
C61   1    0.579921    0.297297    0.148117    11.00000    0.02018    0.01673 =
         0.02112   -0.00327    0.00560   -0.00726
C62   1    0.387462    0.436176    0.117914    11.00000    0.02208    0.02200 =
         0.02461   -0.00404   -0.00016   -0.00276
AFIX  43
H62   2    0.323379    0.492954    0.130742    11.00000   -1.20000
AFIX   0
C63   1    0.372398    0.415835    0.046760    11.00000    0.02872    0.02919 =
         0.02562   -0.00006   -0.00602   -0.00563
AFIX  43
H63   2    0.300146    0.459673    0.011675    11.00000   -1.20000
AFIX   0
C64   1    0.460890    0.333245    0.027159    11.00000    0.03304    0.03117 =
         0.01904   -0.00644   -0.00050   -0.00959
AFIX  43
H64   2    0.449057    0.318787   -0.021019    11.00000   -1.20000
AFIX   0
C65   1    0.570033    0.269465    0.078847    11.00000    0.02350    0.02270 =
         0.02000   -0.00585    0.00282   -0.00948
C66   1    0.668129    0.178931    0.064605    11.00000    0.02627    0.02578 =
         0.02794   -0.01125    0.00759   -0.01088
C67   1    0.647218    0.151614   -0.009858    11.00000    0.04556    0.04067 =
         0.03480   -0.02121    0.00223   -0.00600
AFIX 137
H67A  2    0.707226    0.082304   -0.009974    11.00000   -1.50000
H67B  2    0.675079    0.210340   -0.051285    11.00000   -1.50000
H67C  2    0.545699    0.144363   -0.016929    11.00000   -1.50000
AFIX   0
C1    1    0.057377    0.281559    0.042631    11.00000    0.02701    0.03190 =
         0.04353   -0.00220    0.00685   -0.00068
C2    1    0.052577    0.320663    0.108734    11.00000    0.02977    0.03977 =
         0.05598   -0.00589    0.01369    0.00203
C3    1   -0.049980    0.322163   -0.014575    11.00000    0.03181    0.03241 =
         0.05614    0.00751    0.01171   -0.00131
C4    1    0.166249    0.198535    0.035354    11.00000    0.03142    0.02884 =
         0.03722   -0.00042    0.00322   -0.00504
C5    1    0.963273    0.734599    0.449000    11.00000    0.02631    0.03215 =
         0.04212   -0.01322    0.00613   -0.00746
C6    1    0.972024    0.690235    0.528497    11.00000    0.02901    0.04300 =
         0.05432   -0.01211    0.01250   -0.01477
C7    1    1.041847    0.819681    0.415759    11.00000    0.02689    0.02746 =
         0.05117   -0.01231    0.00565   -0.00343
C8    1    0.873102    0.695490    0.403705    11.00000    0.02780    0.03158 =
         0.05548   -0.01531    0.01068   -0.00549
N2    3    0.049288    0.351628    0.163294    11.00000    0.05474    0.06892 =
         0.07400   -0.03242    0.02305   -0.00218
N3    3   -0.136493    0.353760   -0.062863    11.00000    0.03964    0.06061 =
         0.06805    0.01436    0.00055    0.00183
N4    3    0.255414    0.129714    0.028646    11.00000    0.04677    0.03643 =
         0.05248   -0.00708    0.00435    0.00496
N6    3    0.979786    0.654656    0.593265    11.00000    0.05868    0.08832 =
         0.05545   -0.00910    0.01267   -0.03333
N7    3    1.104950    0.890482    0.386538    11.00000    0.04280    0.03597 =
         0.06618   -0.00970    0.00663   -0.01286
N8    3    0.799485    0.663635    0.365740    11.00000    0.04013    0.05170 =
         0.07018   -0.03041    0.00436   -0.01194
HKLF 4
REM  exp_379t
REM R1 =  0.0501 for   6309 Fo > 4sig(Fo)  and  0.0724 for all   8167 data
REM    574 parameters refined using      0 restraints
END
WGHT      0.0470      1.2946
REM Highest difference peak  0.919,  deepest hole -0.402,  1-sigma level  0.062
Q1    1   0.8398  0.6161  0.0805  11.00000  0.05    0.92
Q2    1   0.1207  0.6130  0.3802  11.00000  0.05    0.86
Q3    1   0.8030  0.3889  0.5691  11.00000  0.05    0.47
Q4    1   0.2358  0.3812 -0.0283  11.00000  0.05    0.36
Q5    1  -0.0048  0.5635  0.2396  11.00000  0.05    0.31
Q6    1   0.2609  0.7270  0.3254  11.00000  0.05    0.29
Q7    1   0.8560  0.8032  0.3277  11.00000  0.05    0.28
Q8    1   0.1960  0.3815  0.0305  11.00000  0.05    0.28
Q9    1   0.2269  0.7212  0.2634  11.00000  0.05    0.26
Q10   1   0.6769  0.2721  0.6141  11.00000  0.05    0.26
Q11   1   0.2369  0.0778  0.6062  11.00000  0.05    0.26
Q12   1   0.6360  0.3975  0.2764  11.00000  0.05    0.26
Q13   1   0.6145  0.3018  0.1075  11.00000  0.05    0.25
Q14   1   0.4641  0.3470  0.2476  11.00000  0.05    0.25
Q15   1   0.2308  0.6985  0.2391  11.00000  0.05    0.25
Q16   1   0.8861  0.6159  0.1781  11.00000  0.05    0.25
Q17   1   0.6136  0.3635  0.3178  11.00000  0.05    0.25
Q18   1   0.5942  0.6603  0.2261  11.00000  0.05    0.25
Q19   1   0.4567  0.2757  0.4094  11.00000  0.05    0.25
Q20   1   0.0393  0.2664 -0.0402  11.00000  0.05    0.24
;
data_global
_journal_date_recd_electronic     2012-10-29
_journal_date_accepted     2012-11-14
_journal_name_full     'Acta Crystallographica, Section E'
_journal_year     2012
_journal_volume     68
_journal_issue     12
_journal_page_first     m1524
_journal_page_last     m1525
_journal_paper_category     QM
_journal_paper_doi     10.1107/S1600536812046880
_journal_coeditor_code     BX2428
_publ_contact_author
;
      Lucia V\'ahovsk\'a
      Institute of Chemistry
      Faculty of Science, P.J. \<Saf\'arik University
      Moyzesova 11
      SK-041 54 Ko\<sice
      Slovakia
;
_publ_contact_author_email     'lucia.vahovska@student.upjs.sk'
_publ_contact_author_fax     '+421 55 62 221 24'
_publ_contact_author_phone     '+421 55 234 2340'
_publ_section_title
;
Tris(5,6-dimethyl-1,10-phenanthroline-\k^2^<i>N</i>,<i>N</i>')iron(II)
bis(tricyanomethanide)
;
loop_
    _publ_author_name
    _publ_author_address
    'Lucia V\'ahovsk\'a'
;     Institute of Chemistry
      Faculty of Science, P.J. \<Saf\'arik University
      Moyzesova 11
      SK-041 54 Ko\<sice
      Slovakia
;
    'Ivan Poto\<c\<n\'ak'
;     Institute of Chemistry
      Faculty of Science, P.J. \<Saf\'arik University
      Moyzesova 11
      SK-041 54 Ko\<sice
      Slovakia
;
_publ_section_synopsis     .
