# Supplementary material for: Tris(5,6-dimethyl-1,10-phenanthroline-κ2 N,N′)iron(II) bis­(tricyano­methanide)
Source: Acta Crystallogr Sect E Struct Rep Online. 2012 Nov 24;68(Pt 12):m1524–5. doi: 10.1107/S1600536812046880 (PMC3588769; doi:10.1107/S1600536812046880)
Supplement: Supplementary file 2 [file e-68-m1524-Isup2.hkl]

#
# h,k,l, Fc-squared, Fo-squared, sigma(Fo-squared) and status flag
#
data_I
_shelx_title ' exp_379t'
_shelx_refln_list_code          4
_shelx_F_calc_maximum      267.40
_exptl_crystal_F_000       892.00
_reflns_d_resolution_high  0.8107
 
loop_
 _symmetry_equiv_pos_as_xyz
 'x, y, z'
 '-x, -y, -z'
 
_cell_length_a     9.3676
_cell_length_b    12.7079
_cell_length_c    18.1998
_cell_angle_alpha  75.458
_cell_angle_beta   89.623
_cell_angle_gamma  82.323
 
_shelx_F_squared_multiplier     1.000
 
loop_
 _refln_index_h
 _refln_index_k
 _refln_index_l
 _refln_F_squared_calc
 _refln_F_squared_meas
 _refln_F_squared_sigma
 _refln_observed_status
   2   0   0     3709.87     3643.99     21.48 o
   3   0   0      144.77      147.83      5.32 o
   4   0   0       94.09       92.11      4.96 o
   5   0   0      236.96      197.86      7.49 o
   6   0   0      311.23      326.26     30.87 o
   7   0   0      517.01      500.97     13.73 o
   8   0   0      106.29      116.44     29.01 o
   9   0   0        4.44        9.32     11.62 o
  10   0   0       35.15       19.94     21.44 o
  11   0   0       68.13      103.19     20.76 o
 -11   1   0      136.60      163.52     23.71 o
 -10   1   0       33.88       32.80     15.85 o
  -9   1   0       89.28      102.60     19.50 o
  -8   1   0      819.97      807.53     25.41 o
  -7   1   0        2.44        1.37      5.34 o
  -6   1   0      148.67      139.86      8.99 o
  -5   1   0        4.21        9.69      4.81 o
  -4   1   0        4.60        8.21      3.85 o
  -3   1   0      126.17      118.57      6.29 o
  -2   1   0     3397.02     3350.80     25.10 o
   2   1   0     6587.07     6448.27     33.30 o
   3   1   0      171.80      150.64      5.38 o
   4   1   0        5.36        4.36      2.20 o
   5   1   0     2218.35     2446.98     20.36 o
   6   1   0     2917.08     2784.79     55.35 o
   7   1   0      745.24      670.45     14.27 o
   8   1   0     1362.27     1362.00     73.91 o
   9   1   0       59.70       45.11     17.45 o
  10   1   0      226.56      183.81     28.90 o
  11   1   0      163.00      158.59     26.18 o
 -11   2   0      263.57      271.32     40.06 o
 -10   2   0      533.05      518.18     37.45 o
  -9   2   0      421.27      458.88     32.75 o
  -8   2   0      989.84      913.19     29.40 o
  -7   2   0       31.34       33.32      6.71 o
  -6   2   0     3111.66     3004.51     38.92 o
  -5   2   0        8.80        6.02      5.23 o
  -4   2   0     3183.09     3032.23     30.76 o
  -3   2   0      176.34      175.25      8.85 o
  -2   2   0    24648.93    25005.15     96.67 o
  -1   2   0       13.01       38.53      8.23 o
   0   2   0    15155.16    16870.49    138.91 o
   1   2   0      163.71      164.86      5.68 o
   2   2   0     1009.99     1059.85     17.71 o
   3   2   0       17.25       12.01      2.78 o
   4   2   0      158.06      141.99      4.95 o
   5   2   0       35.52       10.45      4.85 o
   6   2   0     2220.31     2117.59     54.86 o
   7   2   0     1136.36     1139.33     45.78 o
   8   2   0      946.02      870.60     57.62 o
   9   2   0       50.10       47.14     13.69 o
  10   2   0      346.82      331.98     31.25 o
  11   2   0      129.03      124.41     21.59 o
 -10   3   0       44.05       18.35     16.97 o
  -9   3   0      767.88      745.23     41.50 o
  -8   3   0       82.75       84.53     12.48 o
  -7   3   0     1256.53     1202.55     28.45 o
  -6   3   0      336.22      399.22     23.74 o
  -5   3   0      678.82      619.34     18.64 o
  -4   3   0     1159.82     1156.01     22.92 o
  -3   3   0     8113.12     8590.48     55.54 o
  -2   3   0     2546.90     2373.89     25.72 o
  -1   3   0      712.77      725.80     14.69 o
   0   3   0     1202.30     1327.95     28.62 o
   1   3   0     1034.73      954.71     17.65 o
   2   3   0    23791.29    24576.33     94.43 o
   3   3   0      275.19      296.12      7.94 o
   4   3   0      191.43      215.62      6.79 o
   5   3   0       18.85       13.68      3.37 o
   6   3   0      154.98      139.04      5.72 o
   7   3   0     1107.07     1042.69     53.60 o
   8   3   0     1607.78     1605.97     56.75 o
   9   3   0       59.82       57.69     16.96 o
  10   3   0      157.63      119.44     22.16 o
  11   3   0       62.05       68.00     20.24 o
 -10   4   0       46.27       14.90     19.74 o
  -9   4   0      105.34      123.25     27.44 o
  -8   4   0      625.41      648.38     28.74 o
  -7   4   0      629.01      652.02     26.40 o
  -6   4   0        1.40       10.23      8.38 o
  -5   4   0     1698.22     1596.39     35.74 o
  -4   4   0       62.24       32.82      6.22 o
  -3   4   0     4698.66     5140.86     45.37 o
  -2   4   0     2833.84     2632.21     35.05 o
  -1   4   0      924.07      779.59     16.19 o
   0   4   0     6813.04     7539.49    164.42 o
   1   4   0        8.67        9.19      9.74 o
   2   4   0     3193.37     2968.19     26.39 o
   3   4   0     3903.95     4759.23     37.63 o
   4   4   0     2692.86     2556.87     24.27 o
   5   4   0        0.42        2.66      4.43 o
   6   4   0      265.41      415.11     17.07 o
   7   4   0       41.75       42.57      6.46 o
   8   4   0      199.02      257.36     48.90 o
   9   4   0       11.09       23.14     16.68 o
  10   4   0       68.79       57.50     20.38 o
  11   4   0      396.59      454.55     38.97 o
 -10   5   0        3.63        5.94     20.02 o
  -9   5   0       27.42       35.94     19.55 o
  -8   5   0       34.60       30.90     10.97 o
  -7   5   0      346.40      363.77     26.05 o
  -6   5   0     2389.21     2364.58     82.71 o
  -5   5   0      207.35      191.72     29.62 o
  -4   5   0       95.41       90.00     11.58 o
  -3   5   0      155.12      304.99     15.23 o
  -2   5   0     1081.65     1165.06     24.57 o
  -1   5   0     2253.60     2156.68     40.96 o
   0   5   0      949.56     1113.68     33.58 o
   1   5   0     4421.59     4243.04     31.54 o
   2   5   0     4100.50     3983.99     32.73 o
   3   5   0     5427.69     5696.23     47.06 o
   4   5   0      380.44      352.67     16.78 o
   5   5   0      563.35      492.33     14.10 o
   6   5   0     2167.08     2147.09     28.50 o
   7   5   0       14.67       13.05      4.16 o
   8   5   0       22.47       79.96     33.01 o
   9   5   0       12.28       23.34     19.63 o
  10   5   0       42.08       60.14     19.76 o
  11   5   0       43.14       49.22     20.43 o
  -9   6   0      542.52      584.24     53.92 o
  -8   6   0       45.23       54.40     14.01 o
  -7   6   0      194.35      225.82     23.23 o
  -6   6   0       79.24      155.68     33.34 o
  -5   6   0      107.94      112.20     24.39 o
  -4   6   0       40.84       45.50      9.04 o
  -3   6   0       15.88       29.97      7.17 o
  -2   6   0      176.30      203.51     12.70 o
  -1   6   0      789.30      746.71     19.80 o
   0   6   0       33.70       42.20      7.33 o
   1   6   0     1791.55     1674.49     35.97 o
   2   6   0      928.84     1123.03     21.16 o
   3   6   0     1063.75     1084.09     21.59 o
   4   6   0       65.77       30.18      6.52 o
   5   6   0     1708.04     1642.01     27.05 o
   6   6   0      208.16      230.88     13.81 o
   7   6   0     1251.39     1207.05     22.48 o
   8   6   0      397.97      370.81     29.47 o
   9   6   0      390.18      376.16     33.61 o
  10   6   0      480.65      431.16     36.47 o
  11   6   0      119.64      121.19     24.81 o
  -9   7   0       25.99       18.28     21.68 o
  -8   7   0      476.90      504.51     34.59 o
  -7   7   0      267.14      247.91     35.77 o
  -6   7   0      962.45      970.58     62.07 o
  -5   7   0      223.47      217.88     32.24 o
  -4   7   0      959.34      881.26     32.76 o
  -3   7   0      631.88      574.09     24.02 o
  -2   7   0        8.13       17.13     13.60 o
  -1   7   0       54.06       67.86     10.08 o
   0   7   0      267.91      370.55     21.80 o
   1   7   0      144.53      127.97      6.50 o
   2   7   0      215.86      220.87     17.18 o
   3   7   0       94.50       83.35     10.25 o
   4   7   0       14.54       26.14      6.98 o
   5   7   0      845.43      847.72     22.57 o
   6   7   0      181.65      295.63     47.44 o
   7   7   0        4.10       11.22     10.18 o
   8   7   0      852.14      905.30     44.48 o
   9   7   0      328.20      309.23     29.94 o
  10   7   0       88.45       95.35     22.19 o
  -8   8   0      328.38      338.30     31.40 o
  -7   8   0      417.94      393.04     45.49 o
  -6   8   0       21.21       46.78     22.69 o
  -5   8   0      250.23      280.28     40.17 o
  -4   8   0      765.96      696.58     53.81 o
  -3   8   0      908.22      949.01     30.60 o
  -2   8   0      528.33      505.93     18.89 o
  -1   8   0     1901.82     1841.40     79.65 o
   0   8   0     1175.59     1195.97     31.16 o
   1   8   0      455.29      391.07     13.25 o
   2   8   0      123.54      132.68     10.07 o
   3   8   0      304.99      343.71     18.51 o
   4   8   0       43.80       52.07     10.03 o
   5   8   0       75.32       75.13     10.59 o
   6   8   0     1393.86     1319.56     36.10 o
   7   8   0      490.75      496.82     36.66 o
   8   8   0       86.27       85.24     24.11 o
   9   8   0      188.19      225.00     39.57 o
  10   8   0       60.57       54.15     59.71 o
  -8   9   0       13.05       19.76     17.84 o
  -7   9   0       35.01       39.53     26.49 o
  -6   9   0        3.50       30.61     23.82 o
  -5   9   0      116.11      138.26     32.12 o
  -4   9   0      167.61      217.78     35.88 o
  -3   9   0      311.04      327.98     41.67 o
  -2   9   0     2407.98     2397.75     98.95 o
  -1   9   0     3446.73     3164.17     65.08 o
   0   9   0     1904.90     2059.32     42.88 o
   1   9   0     2716.99     2577.23     52.16 o
   2   9   0      863.05      767.52     21.49 o
   3   9   0      839.19      850.50     37.38 o
   4   9   0     1158.77     1115.76     35.54 o
   5   9   0      114.89       98.98     13.81 o
   6   9   0      397.81      437.38     22.89 o
   7   9   0       21.21       22.37      9.28 o
   8   9   0        5.83       12.74     13.11 o
   9   9   0        1.33       62.02     19.71 o
  10   9   0        4.44       50.77     52.77 o
  -7  10   0       63.22       81.73     29.66 o
  -6  10   0       20.03       57.30     30.54 o
  -5  10   0        1.05        6.70     22.25 o
  -4  10   0       20.25       10.60     22.39 o
  -3  10   0      100.07      152.53     31.76 o
  -2  10   0      247.44      206.41     34.89 o
  -1  10   0      279.47      272.99     15.69 o
   0  10   0     2021.23     2098.25     51.24 o
   1  10   0      569.36      556.70     50.63 o
   2  10   0     1322.61     1167.07     81.90 o
   3  10   0      593.57      589.38     23.34 o
   4  10   0      177.99      170.27     15.30 o
   5  10   0      583.27      612.89     29.53 o
   6  10   0      269.29      235.83     17.71 o
   7  10   0      255.60      267.13     19.57 o
   8  10   0      180.13      197.52     23.75 o
   9  10   0      179.66      162.08     23.76 o
  -6  11   0      218.13      219.25     41.81 o
  -5  11   0      628.85      608.36     61.31 o
  -4  11   0      638.59      703.37     65.98 o
  -3  11   0      542.26      593.31     59.72 o
  -2  11   0      515.71      497.22     54.57 o
  -1  11   0        1.99       21.45     22.42 o
   0  11   0       42.40       24.60     21.13 o
   1  11   0      201.56      183.30     33.31 o
   2  11   0       79.48       75.79     27.51 o
   3  11   0      580.77      533.72     20.55 o
   4  11   0      139.66      142.62     14.35 o
   5  11   0       97.94      122.06     15.23 o
   6  11   0      246.33      251.69     18.57 o
   7  11   0      412.77      396.21     29.79 o
   8  11   0      464.33      475.39     34.55 o
   9  11   0        4.16       18.00     12.12 o
  -5  12   0      379.35      358.64     52.71 o
  -4  12   0      341.36      327.37     49.38 o
  -3  12   0      294.03      339.53     50.22 o
  -2  12   0      146.46      146.34     34.43 o
  -1  12   0       85.72       78.55     29.49 o
   0  12   0      127.88      146.17     31.07 o
   1  12   0      221.64      185.82     36.04 o
   2  12   0       29.47       62.92     26.81 o
   3  12   0      201.49      230.06     37.84 o
   4  12   0        5.14       17.20     21.16 o
   5  12   0        0.14       -8.85     17.98 o
   6  12   0        6.83      -15.18     15.18 o
   7  12   0      189.13      201.70     37.81 o
   8  12   0       34.85       28.75     19.67 o
  -4  13   0      109.75       69.33     33.13 o
  -3  13   0      618.48      642.27     67.96 o
  -2  13   0      174.54      182.93     40.03 o
  -1  13   0      369.20      448.80     57.48 o
   0  13   0       33.88       11.30     23.44 o
   1  13   0      217.06      195.33     39.68 o
   2  13   0      388.10      392.17     51.12 o
   3  13   0      345.12      360.97     47.83 o
   4  13   0      653.91      645.89     60.16 o
   5  13   0      116.06       93.94     29.83 o
   6  13   0       62.18       61.84     26.51 o
   7  13   0       12.35       34.54     25.13 o
  -2  14   0      334.40      348.00     53.21 o
  -1  14   0       21.08        7.08     25.60 o
   0  14   0       79.51       55.75     28.77 o
   1  14   0      173.76      175.44     38.92 o
   2  14   0      475.08      445.87     55.47 o
   3  14   0      244.23      312.63     47.13 o
   4  14   0      378.61      379.07     50.08 o
   5  14   0      359.99      399.20     50.67 o
   0  15   0        8.28       33.35     33.02 o
   1  15   0      101.43       66.59     30.93 o
   2  15   0      397.08      382.39     55.97 o
   3  15   0      247.04      283.36     47.22 o
  -5 -14   1        1.38       -9.94     21.31 o
  -4 -14   1       12.74       17.15     20.84 o
  -3 -14   1       15.02       16.06     26.20 o
  -2 -14   1      111.23       97.91     29.29 o
  -1 -14   1       18.47      -30.71     30.71 o
   0 -14   1      209.05      221.78     43.16 o
   1 -14   1      258.52      227.64     45.18 o
   2 -14   1      208.85      216.37     43.69 o
  -7 -13   1        4.41       -8.35     19.87 o
  -6 -13   1       49.13      -12.80     21.98 o
  -5 -13   1      333.32      290.01     42.94 o
  -4 -13   1      664.39      603.77     57.64 o
  -3 -13   1       54.50      110.94     32.89 o
  -2 -13   1       10.56       29.34     23.33 o
  -1 -13   1        3.85       -3.63     23.90 o
   0 -13   1      185.16      146.55     34.56 o
   1 -13   1       36.20       20.13     26.53 o
   2 -13   1       19.88       41.40     28.04 o
   3 -13   1      343.08      396.20     55.00 o
   4 -13   1      144.61      156.04     41.05 o
  -8 -12   1       25.95       33.47     20.79 o
  -7 -12   1       98.61      151.65     33.48 o
  -6 -12   1      333.77      332.92     39.16 o
  -5 -12   1      564.05      562.18     53.96 o
  -4 -12   1     1731.96     1783.41     91.29 o
  -3 -12   1      447.71      465.68     49.76 o
  -2 -12   1       95.46       51.44     22.61 o
  -1 -12   1      107.94       84.04     29.95 o
   0 -12   1       59.52       44.30     28.00 o
   1 -12   1        6.48       -0.86     22.59 o
   2 -12   1       20.51       29.55     26.41 o
   3 -12   1       31.68       39.30     31.92 o
   4 -12   1       10.08       12.70     23.54 o
   5 -12   1       51.33       64.54     32.52 o
  -8 -11   1        0.15      -20.32     20.32 o
  -7 -11   1      118.76      130.00     19.00 o
  -6 -11   1      301.93      274.53     19.65 o
  -5 -11   1      372.87      320.80     38.65 o
  -4 -11   1      285.20      277.37     37.86 o
  -3 -11   1     1112.78     1056.88     67.95 o
  -2 -11   1      470.10      486.91     49.11 o
  -1 -11   1      366.75      341.69     22.25 o
   0 -11   1       36.30       30.78      8.31 o
   1 -11   1      232.38      233.41     38.49 o
   2 -11   1      393.45      469.05     52.31 o
   3 -11   1      433.90      448.72     54.62 o
   4 -11   1       43.01       65.23     29.66 o
   5 -11   1      147.41      204.99     42.53 o
   6 -11   1       11.57       16.11     21.01 o
  -9 -10   1      155.36      178.71     23.71 o
  -8 -10   1       54.80       67.57     17.36 o
  -7 -10   1       56.16       90.68     16.61 o
  -6 -10   1        7.42       14.86      9.71 o
  -5 -10   1      302.46      319.65     21.67 o
  -4 -10   1       32.75       25.99     20.77 o
  -3 -10   1       19.60       10.27     18.24 o
  -2 -10   1       24.11       29.25     18.83 o
  -1 -10   1      283.02      268.64     19.62 o
   0 -10   1        9.29        3.51      6.15 o
   1 -10   1        2.61        9.65      7.64 o
   2 -10   1      835.54     1048.55     71.74 o
   3 -10   1     1133.88     1159.15     76.00 o
   4 -10   1      658.79      670.22     60.79 o
   5 -10   1      696.12      669.63     62.46 o
   6 -10   1      385.65      345.64     49.37 o
   7 -10   1       39.74       26.74     20.77 o
 -10  -9   1      275.84      304.86     33.65 o
  -9  -9   1      225.57      302.82     31.76 o
  -8  -9   1       55.94       89.09     18.03 o
  -7  -9   1      753.17      751.17     29.65 o
  -6  -9   1      393.75      373.31     23.48 o
  -5  -9   1       12.86       25.17      9.78 o
  -4  -9   1       18.47       31.31      9.71 o
  -3  -9   1        9.28       21.26      7.54 o
  -2  -9   1       25.89       15.99     16.14 o
  -1  -9   1      451.65      431.82     23.34 o
   0  -9   1      884.27      880.94     30.65 o
   1  -9   1      886.79      867.29     60.75 o
   2  -9   1      912.53      885.49     62.36 o
   3  -9   1     1653.65     1611.83     84.43 o
   4  -9   1     1051.36     1037.95     70.38 o
   5  -9   1      457.51      385.97     46.97 o
   6  -9   1      160.79      198.80     36.41 o
   7  -9   1      164.83      201.83     37.55 o
   8  -9   1       46.50       61.42     18.19 o
 -10  -8   1      183.02      253.63     44.60 o
  -9  -8   1        5.01       33.63     47.76 o
  -8  -8   1      429.35      455.28     27.77 o
  -7  -8   1     1844.11     1873.73     40.70 o
  -6  -8   1      469.31      438.73     21.53 o
  -5  -8   1      451.38      424.12     20.41 o
  -4  -8   1      412.39      428.59     21.62 o
  -3  -8   1      486.10      472.23     20.72 o
  -2  -8   1       46.00       67.30      9.01 o
  -1  -8   1      489.33      482.22     23.09 o
   0  -8   1        0.42       15.22      7.86 o
   1  -8   1       15.16       28.58     20.81 o
   2  -8   1       16.94       74.19     23.57 o
   3  -8   1      266.97      284.33     37.72 o
   4  -8   1      177.44      157.85     30.76 o
   5  -8   1       28.90      125.18     33.44 o
   6  -8   1       39.29       30.58     21.14 o
   7  -8   1      100.69      104.01     29.78 o
   8  -8   1        0.68       -7.74     15.99 o
 -10  -7   1       49.23       38.34     15.92 o
  -9  -7   1       64.25       85.47     20.36 o
  -8  -7   1      499.10      469.43     34.96 o
  -7  -7   1      627.42      663.63     52.74 o
  -6  -7   1     2802.19     2804.02     38.10 o
  -5  -7   1     1918.80     1782.58     32.34 o
  -4  -7   1     1284.20     1241.78     29.38 o
  -3  -7   1     1579.07     1487.08     35.02 o
  -2  -7   1      362.98      303.48     12.09 o
  -1  -7   1     2008.57     2431.90     47.41 o
   0  -7   1     3585.67     3639.00    101.74 o
   1  -7   1     2264.80     2310.75     84.73 o
   2  -7   1     1318.00     1316.92     66.80 o
   3  -7   1      438.53      396.13     39.72 o
   4  -7   1       75.53       80.88     23.86 o
   5  -7   1     1456.54     1420.80     74.68 o
   6  -7   1      315.38      297.02     36.21 o
   7  -7   1       28.71       27.07     21.64 o
   8  -7   1       14.59       23.32     13.36 o
   9  -7   1       11.17       29.04     21.93 o
 -11  -6   1        0.52      -14.36     17.91 o
 -10  -6   1      456.86      448.68     37.49 o
  -9  -6   1      267.46      292.70     28.86 o
  -8  -6   1      372.61      352.11     39.84 o
  -7  -6   1      364.86      385.59     19.57 o
  -6  -6   1        1.50       13.98      7.38 o
  -5  -6   1      957.67      886.11     22.87 o
  -4  -6   1     2233.42     2309.18     37.10 o
  -3  -6   1      406.25      342.55     14.47 o
  -2  -6   1      313.31      282.60      9.82 o
  -1  -6   1      215.41      242.81     21.51 o
   0  -6   1     1122.17      947.91     49.04 o
   1  -6   1      412.11      373.54     34.05 o
   2  -6   1      689.54      677.68     45.19 o
   3  -6   1      823.92      683.99     46.73 o
   4  -6   1        1.78        8.00     17.13 o
   5  -6   1      817.84      810.05     53.23 o
   6  -6   1     1200.76     1066.87     62.65 o
   7  -6   1      573.50      588.34     34.43 o
   8  -6   1       71.98       86.89     16.91 o
   9  -6   1       24.51       33.05     19.48 o
 -11  -5   1      129.57      181.08     29.60 o
 -10  -5   1     1817.28     1799.77     77.53 o
  -9  -5   1      909.48      842.61     46.45 o
  -8  -5   1     1057.09     1008.92     46.37 o
  -7  -5   1      723.91      672.59     17.88 o
  -6  -5   1      754.49      804.47     19.17 o
  -5  -5   1        3.89        4.15      4.41 o
  -4  -5   1     1200.16     1648.25     37.49 o
  -3  -5   1      364.00      416.30     13.24 o
  -2  -5   1      570.20      532.67     12.48 o
  -1  -5   1      575.67      749.97     17.17 o
   0  -5   1        6.20       17.34     13.18 o
   1  -5   1      528.27      463.06     23.31 o
   2  -5   1      661.84      621.47     28.06 o
   3  -5   1      143.77      199.05     14.56 o
   4  -5   1     2596.95     2496.85     85.54 o
   5  -5   1      110.48      142.34     16.68 o
   6  -5   1      177.68      194.55     19.51 o
   7  -5   1     1270.63     1283.01     38.32 o
   8  -5   1      260.72      263.67     23.93 o
   9  -5   1       62.66       88.25     23.34 o
  10  -5   1       72.13       47.27     19.38 o
 -11  -4   1       61.30      100.62     23.15 o
 -10  -4   1       33.23       60.20     19.93 o
  -9  -4   1        8.74       25.75     15.81 o
  -8  -4   1      109.33      109.47     18.61 o
  -7  -4   1     1144.63     1198.14     46.12 o
  -6  -4   1      467.26      417.76     12.21 o
  -5  -4   1       37.22       28.86      6.95 o
  -4  -4   1     3083.62     3296.48     29.18 o
  -3  -4   1     2369.84     2262.89     23.24 o
  -2  -4   1     5879.56     6069.40     39.64 o
  -1  -4   1     1202.67     1534.59     22.29 o
   0  -4   1      703.15      647.60     24.10 o
   1  -4   1        0.07        2.27      8.76 o
   2  -4   1     1150.71     1322.52     20.03 o
   3  -4   1       34.84       23.79      6.65 o
   4  -4   1      367.11      261.66     12.21 o
   5  -4   1      308.03      327.27     32.07 o
   6  -4   1        3.69        2.67      7.45 o
   7  -4   1      138.24      128.14     13.34 o
   8  -4   1      324.53      347.62     21.30 o
   9  -4   1      232.75      236.82     23.85 o
  10  -4   1       30.36       29.36     17.32 o
 -11  -3   1      224.25      179.40     27.00 o
 -10  -3   1       51.64       47.57     16.88 o
  -9  -3   1      731.97      740.58     42.04 o
  -8  -3   1      838.24      793.03     40.73 o
  -7  -3   1      751.07      788.42     37.32 o
  -6  -3   1      348.05      311.19     23.33 o
  -5  -3   1     2658.73     2480.83     31.07 o
  -4  -3   1     2286.63     2342.64     38.25 o
  -3  -3   1     8338.21     8224.81     49.12 o
  -2  -3   1    24234.08    24472.46     77.54 o
  -1  -3   1      616.48      633.78     12.26 o
   0  -3   1      230.15      242.09     15.34 o
   1  -3   1     1015.02      980.79     16.32 o
   2  -3   1        1.15        4.22      3.57 o
   3  -3   1      375.66      467.50     13.71 o
   4  -3   1        4.53       -5.28      5.28 o
   5  -3   1      819.67      861.55     22.21 o
   6  -3   1      536.23      522.52     18.27 o
   7  -3   1       15.12       61.04     24.03 o
   8  -3   1       50.83       49.64     10.87 o
   9  -3   1       13.91        8.27     17.77 o
  10  -3   1       24.84       98.14     26.26 o
 -11  -2   1      142.81      159.61     42.93 o
 -10  -2   1        5.64        7.91     15.68 o
  -9  -2   1       37.80       71.31     21.07 o
  -8  -2   1       14.40       -9.58     12.68 o
  -7  -2   1      187.59      179.44     20.68 o
  -6  -2   1      315.26      280.55     20.79 o
  -5  -2   1     1533.44     1427.06     40.89 o
  -4  -2   1     3322.47     3534.41     41.99 o
  -3  -2   1      918.30      940.14      9.86 o
  -2  -2   1    35602.24    35515.11     85.83 o
  -1  -2   1    29081.93    30385.87     83.50 o
   0  -2   1      282.30      310.04     12.53 o
   1  -2   1      383.45      321.03      9.25 o
   2  -2   1      452.74      483.96     11.53 o
   3  -2   1      153.50      121.69      7.50 o
   4  -2   1     1160.28     1116.74     19.35 o
   5  -2   1     1157.88     1127.11     23.33 o
   6  -2   1      501.67      466.06     16.59 o
   7  -2   1      615.11      605.56     19.97 o
   8  -2   1      398.31      394.16     20.91 o
   9  -2   1       65.35       67.38     15.55 o
  10  -2   1      403.36      394.20     38.64 o
  11  -2   1       74.94       56.66     15.18 o
 -11  -1   1       42.46       21.25     16.61 o
 -10  -1   1        1.17       -2.04     21.01 o
  -9  -1   1     1297.74     1190.90     56.08 o
  -8  -1   1      290.48      289.24     24.95 o
  -7  -1   1      201.57      187.85     20.21 o
  -6  -1   1       52.46       47.43     11.55 o
  -5  -1   1       25.21       17.25      8.57 o
  -4  -1   1      424.02      637.68     33.55 o
  -3  -1   1      268.18      226.87      7.85 o
  -2  -1   1     2134.70     2024.89     15.48 o
  -1  -1   1       90.37      175.91     11.11 o
   1  -1   1     2505.30     2433.57     28.88 o
   2  -1   1     3565.70     3576.36     54.98 o
   3  -1   1      818.43      833.68     14.11 o
   4  -1   1     2468.73     2344.29     25.90 o
   5  -1   1      476.76      438.13     14.02 o
   6  -1   1      444.36      436.26     14.82 o
   7  -1   1      611.79      601.67     18.50 o
   8  -1   1       14.21       27.83      9.09 o
   9  -1   1      266.05      262.42     24.91 o
  10  -1   1        0.55       22.37     13.66 o
  11  -1   1        7.57       35.63     26.17 o
 -11   0   1      497.79      424.40     53.56 o
 -10   0   1       25.43       39.78     25.41 o
  -9   0   1       56.58       64.85     17.77 o
  -8   0   1     1227.25     1171.16     47.44 o
  -7   0   1      861.95      786.15     26.12 o
  -6   0   1      576.60      510.36     16.68 o
  -5   0   1      810.83      751.39     18.16 o
  -4   0   1     2436.53     2507.56     24.85 o
  -3   0   1      578.68      559.30     14.03 o
  -2   0   1     1004.75      997.34     21.96 o
   2   0   1     1515.36     1525.05     14.12 o
   3   0   1      180.62      191.51      6.74 o
   4   0   1     4557.86     4458.26     32.53 o
   5   0   1     1251.15     1287.19     21.21 o
   6   0   1     2827.40     2805.06     33.24 o
   7   0   1      676.01      686.16     17.70 o
   8   0   1     1992.09     1963.39     38.19 o
   9   0   1        3.16        0.41     12.19 o
  10   0   1      181.17      237.30     26.66 o
  11   0   1      231.75      196.30     26.31 o
 -11   1   1        8.07       12.58     22.15 o
 -10   1   1     1920.66     1817.58     67.90 o
  -9   1   1      361.05      367.83     30.06 o
  -8   1   1       74.81       66.42      8.27 o
  -7   1   1     1010.50      992.10     20.16 o
  -6   1   1      380.64      304.61     11.05 o
  -5   1   1     3137.53     2955.42     31.05 o
  -4   1   1     2096.78     2364.22     43.31 o
  -3   1   1     1644.68     1675.02     18.27 o
  -2   1   1     3914.51     3871.35     26.08 o
   2   1   1      629.30      616.16     15.55 o
   3   1   1        5.78        6.03      3.31 o
   4   1   1      224.49      238.42      7.70 o
   5   1   1      316.29      350.76      9.33 o
   6   1   1     1154.14     1194.78     20.11 o
   7   1   1      367.75      375.96     22.12 o
   8   1   1     1196.59     1143.90     33.94 o
   9   1   1      184.99      166.79     20.94 o
  10   1   1      651.95      637.76     42.91 o
  11   1   1        1.36       14.89     19.74 o
 -11   2   1       11.71        6.43     17.96 o
 -10   2   1      240.17      233.35     41.16 o
  -9   2   1      558.01      611.86     39.37 o
  -8   2   1     1295.73     1219.76     32.20 o
  -7   2   1     1392.23     1433.84     27.66 o
  -6   2   1      307.67      305.51     13.08 o
  -5   2   1       23.20       21.91      5.45 o
  -4   2   1     3163.15     3163.11     31.37 o
  -3   2   1     9362.28     9260.18     53.01 o
  -2   2   1    71500.11    70214.90    438.54 o
  -1   2   1    20498.76    23137.43     97.43 o
   0   2   1      786.73      799.87     24.54 o
   1   2   1     1875.27     1905.03     20.69 o
   2   2   1     3832.88     3899.98     42.96 o
   3   2   1       80.82       92.16      4.78 o
   4   2   1     4528.97     4599.08     56.97 o
   5   2   1      606.82      643.77     15.92 o
   6   2   1      552.46      547.30     13.16 o
   7   2   1        2.12        3.34      6.63 o
   8   2   1       22.03       21.24      4.37 o
   9   2   1      102.12       78.62     23.06 o
  10   2   1      417.14      409.80     34.39 o
  11   2   1       10.53       -6.07     15.47 o
 -10   3   1      140.91      148.72     34.27 o
  -9   3   1       92.61       92.75     26.59 o
  -8   3   1      250.90      243.98     23.54 o
  -7   3   1      133.21      128.11     11.06 o
  -6   3   1       92.19       84.81      9.54 o
  -5   3   1       62.43       60.37      7.79 o
  -4   3   1      735.87     1032.82     22.23 o
  -3   3   1     1778.82     1718.54     31.11 o
  -2   3   1      268.96      368.88     14.12 o
  -1   3   1      301.58      378.72     17.30 o
   0   3   1       11.35       16.57      8.48 o
   1   3   1      799.79      694.33     39.27 o
   2   3   1       68.79      130.73     27.42 o
   3   3   1      972.34     1033.88     14.70 o
   4   3   1     3418.91     3355.89     27.18 o
   5   3   1      458.56      450.09     11.35 o
   6   3   1     2173.63     2075.65     25.43 o
   7   3   1      478.17      442.68     26.71 o
   8   3   1      992.16     1004.33     46.10 o
   9   3   1      146.09      147.10     20.92 o
  10   3   1      508.55      534.82     39.90 o
  11   3   1        3.52        0.72     15.40 o
 -10   4   1      174.23      166.96     31.28 o
  -9   4   1      149.13      196.77     32.84 o
  -8   4   1     1876.63     1809.00     52.82 o
  -7   4   1      734.06      731.53     33.22 o
  -6   4   1      667.44      653.51     23.96 o
  -5   4   1     1173.04     1096.54     35.12 o
  -4   4   1     5243.82     5257.52     60.57 o
  -3   4   1      896.04      997.42     24.31 o
  -2   4   1     4527.88     4531.79     46.07 o
  -1   4   1     3832.46     3837.16     55.71 o
   0   4   1      228.82      196.27      9.10 o
   1   4   1     1111.48      992.54     19.21 o
   2   4   1        6.04        2.94      4.67 o
   3   4   1     1287.12     1208.73     16.05 o
   4   4   1     1182.87     1127.90     17.35 o
   5   4   1      796.66      767.34     20.73 o
   6   4   1      764.99      726.40     16.81 o
   7   4   1      483.28      468.98     17.22 o
   8   4   1     2547.25     2587.52     72.03 o
   9   4   1      134.00      106.28     18.61 o
  10   4   1      651.58      661.71     42.98 o
  11   4   1       71.50       47.49     18.75 o
 -10   5   1      262.22      249.13     41.36 o
  -9   5   1       37.98       33.54     18.76 o
  -8   5   1      758.19      735.95     36.44 o
  -7   5   1     1400.10     1336.93     47.18 o
  -6   5   1     2010.94     1962.64     75.28 o
  -5   5   1     3389.35     3358.74     92.99 o
  -4   5   1      523.81      680.30     28.87 o
  -3   5   1      137.76      105.71     10.42 o
  -2   5   1       11.22       33.04      6.40 o
  -1   5   1      911.70     1114.58     34.14 o
   0   5   1      103.31      115.30     10.98 o
   1   5   1       90.94      123.41     18.70 o
   2   5   1     1055.22     1284.58     22.37 o
   3   5   1      371.67      392.21     11.74 o
   4   5   1      272.16      229.70     10.10 o
   5   5   1     1348.08     1378.01     23.22 o
   6   5   1      722.41      722.67     18.87 o
   7   5   1      498.38      494.66     17.73 o
   8   5   1      547.68      511.22     34.69 o
   9   5   1       45.17       45.48     17.85 o
  10   5   1       88.45       99.87     31.98 o
  11   5   1      181.35      214.30     28.39 o
  -9   6   1      168.54      165.65     32.75 o
  -8   6   1      109.98      113.45     18.15 o
  -7   6   1     1310.21     1453.97     53.71 o
  -6   6   1      124.49      108.32     25.29 o
  -5   6   1      248.78      178.42     27.36 o
  -4   6   1     1007.41      998.52     34.25 o
  -3   6   1     1598.36     1404.03     36.77 o
  -2   6   1     1266.66     1261.02     31.02 o
  -1   6   1      555.32      546.97     27.97 o
   0   6   1       58.34       41.10      5.51 o
   1   6   1      822.06      728.18     29.42 o
   2   6   1      367.37      390.42     18.80 o
   3   6   1        2.53        3.54      4.58 o
   4   6   1       42.98       20.27      6.58 o
   5   6   1      269.78      303.85     12.70 o
   6   6   1      368.91      383.24     13.89 o
   7   6   1      681.56      688.41     19.31 o
   8   6   1      225.98      187.07     21.50 o
   9   6   1       14.83       -6.86     14.79 o
  10   6   1       44.67       89.01     22.50 o
  11   6   1       74.68       51.15     21.36 o
  -9   7   1       21.45        9.86     17.63 o
  -8   7   1      120.85      108.23     18.77 o
  -7   7   1       31.11       67.02     28.19 o
  -6   7   1        7.07       25.62     21.45 o
  -5   7   1        0.55       11.95     18.93 o
  -4   7   1      165.91      205.30     17.30 o
  -3   7   1      165.97      151.80     14.57 o
  -2   7   1       23.82       33.90      7.50 o
  -1   7   1     4674.26     4881.76     52.68 o
   0   7   1     2541.26     2522.18     49.21 o
   1   7   1      897.78      835.84     48.39 o
   2   7   1      169.39      171.43     26.97 o
   3   7   1       76.67       56.71      7.46 o
   4   7   1     2306.17     2214.09     39.84 o
   5   7   1      222.21      219.14     12.36 o
   6   7   1       64.57       60.56      8.21 o
   7   7   1        4.92        6.37      5.82 o
   8   7   1      282.35      287.91     34.97 o
   9   7   1        3.57        9.43     13.37 o
  10   7   1      310.83      267.00     30.20 o
  -8   8   1      177.05      236.40     25.29 o
  -7   8   1      127.54      146.91     30.63 o
  -6   8   1      157.98      172.25     33.16 o
  -5   8   1       28.20       53.67     22.35 o
  -4   8   1      123.50      120.71     13.84 o
  -3   8   1       18.30       17.82      6.55 o
  -2   8   1      300.92      273.47     15.54 o
  -1   8   1      329.43      353.28     10.25 o
   0   8   1      620.80      626.62     20.66 o
   1   8   1     2692.62     2572.46     88.70 o
   2   8   1      842.95      893.37     43.66 o
   3   8   1     1078.96      972.90     30.71 o
   4   8   1       79.15       63.18     10.20 o
   5   8   1        4.53       58.62     11.87 o
   6   8   1        1.64        4.05      7.43 o
   7   8   1     1034.61     1113.30     33.12 o
   8   8   1      349.02      379.78     25.62 o
   9   8   1       48.09       87.60     20.60 o
  10   8   1        3.08       45.70     31.53 o
  -8   9   1       75.28       89.11     19.54 o
  -7   9   1      125.56      110.21     30.07 o
  -6   9   1      531.56      486.24     51.13 o
  -5   9   1      783.24      714.90     59.11 o
  -4   9   1        6.97       15.07     17.37 o
  -3   9   1       20.26       28.70      8.47 o
  -2   9   1       39.78       34.70      7.33 o
  -1   9   1       18.44       63.28      6.46 o
   0   9   1     1290.16     1169.78     20.38 o
   1   9   1        0.20        2.48      2.99 o
   2   9   1      527.69      514.82     19.87 o
   3   9   1       45.48       46.56      8.69 o
   4   9   1      396.24      404.08     27.07 o
   5   9   1     1076.85     1103.24     39.46 o
   6   9   1     1366.91     1363.78     38.11 o
   7   9   1      788.33      774.41     30.25 o
   8   9   1      119.68      128.40     19.41 o
   9   9   1      299.60      312.98     31.96 o
  10   9   1       25.82       55.90     19.94 o
  -7  10   1       54.14       46.27     29.55 o
  -6  10   1      443.86      439.15     51.09 o
  -5  10   1      676.75      637.39     58.11 o
  -4  10   1      596.27      575.97     55.36 o
  -3  10   1     1136.69     1015.51     70.22 o
  -2  10   1      210.77      214.06     35.52 o
  -1  10   1       33.53       62.04     25.03 o
   0  10   1        0.67       28.01     23.82 o
   1  10   1      757.26      671.28     70.61 o
   2  10   1      285.62      367.89     16.59 o
   3  10   1       57.71       63.63     11.70 o
   4  10   1      335.87      297.86     20.02 o
   5  10   1      839.04      804.66     33.94 o
   6  10   1       47.94       45.82     10.08 o
   7  10   1      134.42      129.94     14.54 o
   8  10   1       63.62       50.83     18.79 o
   9  10   1       44.66       48.45     20.16 o
  -6  11   1       15.10       -0.07     21.87 o
  -5  11   1      806.54      731.03     65.20 o
  -4  11   1     1256.98     1297.69     85.60 o
  -3  11   1      242.33      263.41     40.44 o
  -2  11   1      161.69      189.60     35.90 o
  -1  11   1      106.85      145.51     33.75 o
   0  11   1       19.28      -10.50     24.47 o
   1  11   1      101.98       93.91     26.41 o
   2  11   1     2015.52     1997.82     68.93 o
   3  11   1      962.91      859.04     28.64 o
   4  11   1      556.93      510.11     26.14 o
   5  11   1       77.76       78.19     13.91 o
   6  11   1       58.38       57.00     11.04 o
   7  11   1        0.04        7.73      9.27 o
   8  11   1       10.37       15.26     13.24 o
   9  11   1        8.20        1.59     12.84 o
  -5  12   1       12.14       -8.20     22.44 o
  -4  12   1       46.52      110.83     33.76 o
  -3  12   1       33.89       34.96     26.55 o
  -2  12   1      244.80      221.25     42.64 o
  -1  12   1       92.11       81.74     31.96 o
   0  12   1       28.10        9.58     22.20 o
   1  12   1      541.19      509.72     51.77 o
   2  12   1      550.92      605.32     56.28 o
   3  12   1     1011.53     1039.44     70.40 o
   4  12   1      635.09      582.98     53.95 o
   5  12   1      526.73      491.33     49.65 o
   6  12   1       50.10       43.52     13.83 o
   7  12   1      104.33      150.16     32.45 o
   8  12   1        7.16       17.60     21.39 o
  -4  13   1      109.66       95.93     35.83 o
  -3  13   1        7.57        0.16     20.79 o
  -2  13   1        8.41       37.05     27.92 o
  -1  13   1      171.47      196.87     40.59 o
   0  13   1       68.45       99.18     33.18 o
   1  13   1      229.94      216.48     40.16 o
   2  13   1      101.72       73.93     29.14 o
   3  13   1      274.72      301.94     43.40 o
   4  13   1      199.97      178.20     34.97 o
   5  13   1      541.51      488.74     51.94 o
   6  13   1      123.83      126.05     31.48 o
   7  13   1       15.53       64.19     29.55 o
  -3  14   1       92.13      112.02     35.48 o
  -2  14   1      152.22      182.60     39.83 o
  -1  14   1       45.08       56.89     29.65 o
   0  14   1       56.58       29.91     25.32 o
   1  14   1      150.63      156.45     39.31 o
   2  14   1        5.49       48.42     30.65 o
   3  14   1        0.65      -21.50     22.62 o
   4  14   1       68.96       47.03     21.81 o
   5  14   1        0.79       17.34     23.51 o
   6  14   1       69.70       34.40     22.80 o
   0  15   1      226.29      232.90     47.67 o
   1  15   1      254.04      268.86     46.33 o
   2  15   1      142.81      196.00     44.53 o
   3  15   1      181.04      115.86     32.94 o
  -5 -14   2      733.52      707.04     64.35 o
  -4 -14   2      198.99      201.04     39.67 o
  -3 -14   2      139.90      110.97     34.72 o
  -2 -14   2      468.35      563.65     63.85 o
  -1 -14   2      225.73      240.95     45.40 o
   0 -14   2        0.75       33.63     26.40 o
   1 -14   2       12.73       28.08     23.02 o
   2 -14   2        4.61       27.25     35.34 o
  -6 -13   2        0.33       17.54     20.31 o
  -5 -13   2       14.31       80.34     29.06 o
  -4 -13   2      243.57      229.21     38.80 o
  -3 -13   2      596.55      574.34     60.06 o
  -2 -13   2       27.31       70.34     29.33 o
  -1 -13   2      300.35      348.89     49.67 o
   0 -13   2      273.68      318.20     47.73 o
   1 -13   2      271.78      302.62     47.94 o
   2 -13   2      405.18      419.71     57.54 o
   3 -13   2      492.33      513.58     61.55 o
  -7 -12   2       14.13        7.69     17.90 o
  -6 -12   2        5.49        0.95     14.90 o
  -5 -12   2        0.21        1.62     19.47 o
  -4 -12   2       50.82       23.22     23.46 o
  -3 -12   2        0.22       -4.14     20.91 o
  -2 -12   2      441.85      463.33     50.27 o
  -1 -12   2      271.13      276.36     42.21 o
   0 -12   2      618.11      594.05     61.53 o
   1 -12   2      304.26      339.60     50.13 o
   2 -12   2      445.20      484.17     57.53 o
   3 -12   2       57.04       50.37     30.47 o
   4 -12   2      212.87      205.56     41.15 o
   5 -12   2      109.18      116.01     32.16 o
  -8 -11   2        1.55       10.00     20.68 o
  -7 -11   2       90.02      136.65     33.92 o
  -6 -11   2      205.44      210.14     23.23 o
  -5 -11   2       33.53       39.83     17.88 o
  -4 -11   2      155.14      118.83     28.83 o
  -3 -11   2      455.19      441.28     47.34 o
  -2 -11   2        6.40       13.80     10.29 o
  -1 -11   2      152.75      126.85     15.43 o
   0 -11   2       25.35       20.60      8.77 o
   1 -11   2      304.46      372.65     47.06 o
   2 -11   2       79.34      113.62     31.43 o
   3 -11   2      113.22       99.06     32.06 o
   4 -11   2      139.79      131.17     33.66 o
   5 -11   2       20.94       26.56     26.37 o
   6 -11   2       76.92       76.03     28.83 o
  -9 -10   2       47.45       94.63     31.09 o
  -8 -10   2      387.42      382.56     49.28 o
  -7 -10   2      876.49      938.90     72.48 o
  -6 -10   2      426.49      434.18     30.85 o
  -5 -10   2       86.12      123.74     26.60 o
  -4 -10   2        1.32       21.54     18.34 o
  -3 -10   2        1.20       19.69     19.10 o
  -2 -10   2      284.25      262.20     25.46 o
  -1 -10   2       41.88       25.03      8.51 o
   0 -10   2      458.07      437.47     24.97 o
   1 -10   2      979.39     1023.02     71.05 o
   2 -10   2       22.42       17.45     22.54 o
   3 -10   2        1.73       39.19     23.70 o
   4 -10   2       38.58       67.08     27.66 o
   5 -10   2        7.45       26.03     26.19 o
   6 -10   2        0.33      -12.71     22.78 o
   7 -10   2       65.44       72.07     31.52 o
  -9  -9   2       35.79       25.15     19.65 o
  -8  -9   2      381.51      387.45     33.03 o
  -7  -9   2      585.62      626.27     47.46 o
  -6  -9   2      829.68      783.35     29.93 o
  -5  -9   2      573.77      612.56     28.68 o
  -4  -9   2      201.95      211.23     30.33 o
  -3  -9   2      129.94      114.87     14.46 o
  -2  -9   2      309.97      326.40     22.27 o
  -1  -9   2      809.94      764.33     31.69 o
   0  -9   2     2309.05     2174.85     67.11 o
   1  -9   2     4053.69     4155.77    129.53 o
   2  -9   2       38.20       16.58     22.97 o
   3  -9   2      269.06      243.72     39.78 o
   4  -9   2     1453.08     1478.43     84.47 o
   5  -9   2        3.27        9.22     18.64 o
   6  -9   2       44.61       31.13     24.09 o
   7  -9   2        2.01       29.07     21.14 o
 -10  -8   2       16.56       56.26     31.14 o
  -9  -8   2       11.26       15.69     14.50 o
  -8  -8   2       54.60      142.32     43.25 o
  -7  -8   2      484.41      505.82     21.78 o
  -6  -8   2      435.79      414.21     20.89 o
  -5  -8   2      460.63      498.99     22.14 o
  -4  -8   2      354.30      359.84     29.43 o
  -3  -8   2      140.50      119.52     14.54 o
  -2  -8   2      501.83      503.03     26.08 o
  -1  -8   2        2.71       14.55      9.27 o
   0  -8   2     1291.38     1296.64     68.07 o
   1  -8   2     2498.87     2584.44     96.81 o
   2  -8   2      990.61     1057.38     66.87 o
   3  -8   2      245.94      264.02     38.29 o
   4  -8   2       11.66       86.11     30.87 o
   5  -8   2       33.95       13.21     20.91 o
   6  -8   2        0.89        7.78     22.11 o
   7  -8   2      158.38      188.31     37.74 o
   8  -8   2       73.67       49.82     16.03 o
 -10  -7   2      584.71      538.59     39.89 o
  -9  -7   2      461.04      466.14     34.46 o
  -8  -7   2      440.31      436.98     31.83 o
  -7  -7   2      351.35      365.23     31.60 o
  -6  -7   2       20.14       15.53      6.12 o
  -5  -7   2       94.64      138.54     11.07 o
  -4  -7   2     1141.07     1145.47     33.87 o
  -3  -7   2      348.00      347.21     15.40 o
  -2  -7   2       40.72       32.71      9.06 o
  -1  -7   2      704.25      748.85     28.56 o
   0  -7   2     4893.22     5038.83    121.95 o
   1  -7   2     1825.59     1862.92     77.38 o
   2  -7   2      945.25      910.31     57.06 o
   3  -7   2      179.28      148.11     28.32 o
   4  -7   2      209.96      213.03     33.57 o
   5  -7   2       11.48        3.14     19.42 o
   6  -7   2        9.43       12.51     15.99 o
   7  -7   2      164.49      207.25     35.73 o
   8  -7   2      114.08      142.46     20.25 o
   9  -7   2      114.45      171.61     33.27 o
 -10  -6   2      447.06      446.73     36.92 o
  -9  -6   2     1170.62     1114.71     53.02 o
  -8  -6   2      504.43      515.21     33.51 o
  -7  -6   2       54.59       44.96      5.24 o
  -6  -6   2        5.17        0.31      5.04 o
  -5  -6   2     2205.62     2302.90     31.65 o
  -4  -6   2     1503.61     1483.26     30.35 o
  -3  -6   2      116.21      153.30      9.22 o
  -2  -6   2     1977.20     2011.09     32.08 o
  -1  -6   2      105.77      115.39     10.73 o
   0  -6   2      258.23      243.29     28.13 o
   1  -6   2      166.40      138.86     24.35 o
   2  -6   2      655.86      769.57     49.37 o
   3  -6   2        2.39       -5.16     16.09 o
   4  -6   2      172.77      184.13     17.53 o
   5  -6   2      235.67      251.83     20.05 o
   6  -6   2      414.55      396.37     27.40 o
   7  -6   2      188.55      179.90     16.37 o
   8  -6   2      261.82      287.92     27.30 o
   9  -6   2      228.78      214.05     32.87 o
 -11  -5   2      113.27      129.88     36.70 o
 -10  -5   2      128.67      206.00     28.06 o
  -9  -5   2      310.29      322.41     29.54 o
  -8  -5   2      242.50      289.93     45.85 o
  -7  -5   2      212.93      189.06     30.09 o
  -6  -5   2      730.46      701.26     15.47 o
  -5  -5   2     1734.95     1908.58     33.70 o
  -4  -5   2    13316.03    13265.13     62.33 o
  -3  -5   2     5537.95     5785.55     43.89 o
  -2  -5   2    17260.85    20445.09    105.61 o
  -1  -5   2     4966.88     5001.86     70.09 o
   0  -5   2     1731.86     1742.40     43.87 o
   1  -5   2      272.18      299.89     20.92 o
   2  -5   2       13.41       19.67      6.28 o
   3  -5   2      767.85      742.46     26.17 o
   4  -5   2        0.37        6.19      9.34 o
   5  -5   2      301.63      284.98     20.56 o
   6  -5   2       24.54       33.93     12.52 o
   7  -5   2      813.64      793.63     31.78 o
   8  -5   2      460.70      440.48     23.95 o
   9  -5   2       43.78       87.44     39.82 o
  10  -5   2      191.81      185.06     34.93 o
 -11  -4   2      374.18      359.30     51.29 o
 -10  -4   2      381.74      386.65     35.01 o
  -9  -4   2      187.18      206.15     24.34 o
  -8  -4   2      203.16      177.14     22.17 o
  -7  -4   2      196.44      204.16     22.58 o
  -6  -4   2      283.37      242.34     12.03 o
  -5  -4   2     1674.82     1736.88     24.86 o
  -4  -4   2      190.87      169.99      6.99 o
  -3  -4   2    10113.14     9987.66     45.14 o
  -2  -4   2    10507.93    12152.10     48.09 o
  -1  -4   2        3.45        1.63      4.29 o
   0  -4   2       42.36       26.66      9.75 o
   1  -4   2      646.23      733.02     14.72 o
   2  -4   2     2671.55     2658.68     35.98 o
   3  -4   2     4533.89     4611.44     57.82 o
   4  -4   2      971.93     1016.31     34.89 o
   5  -4   2      404.80      349.27     27.67 o
   6  -4   2        5.57        4.56      7.19 o
   7  -4   2        0.24       14.07     13.18 o
   8  -4   2       47.37       50.66     10.94 o
   9  -4   2        6.76       43.92     28.83 o
  10  -4   2      140.03      127.96     21.45 o
 -11  -3   2      562.04      552.81     62.20 o
 -10  -3   2      751.85      848.34     49.06 o
  -9  -3   2       38.87       54.81     16.67 o
  -8  -3   2      877.58      829.23     62.70 o
  -7  -3   2        0.94        0.28     16.89 o
  -6  -3   2       54.33       67.25     13.13 o
  -5  -3   2       88.88      188.36     31.32 o
  -4  -3   2      823.32      893.33     12.08 o
  -3  -3   2      693.12      791.04     11.75 o
  -2  -3   2     1050.58     1146.85     15.30 o
  -1  -3   2     5232.46     5258.30     43.45 o
   0  -3   2       56.80       63.50      9.69 o
   1  -3   2       88.57       91.55      8.06 o
   2  -3   2     2363.32     2254.57     31.11 o
   3  -3   2     2436.40     2485.81     36.90 o
   4  -3   2     3799.35     3941.80     50.57 o
   5  -3   2      616.72      580.43     18.27 o
   6  -3   2     1126.17     1136.04     31.69 o
   7  -3   2     2091.00     2060.42     44.68 o
   8  -3   2      304.33      289.07     18.84 o
   9  -3   2      345.57      397.73     29.97 o
  10  -3   2       25.73       27.95     12.78 o
 -11  -2   2       56.20       82.27     30.45 o
 -10  -2   2      199.70      151.11     22.71 o
  -9  -2   2      347.06      338.43     29.73 o
  -8  -2   2      256.85      276.17     25.86 o
  -7  -2   2     2006.43     1874.31     56.55 o
  -6  -2   2       99.31       78.23     11.53 o
  -5  -2   2        2.96       -5.63     13.19 o
  -4  -2   2       94.84       85.56      5.67 o
  -3  -2   2     1713.88     1540.45     12.99 o
  -2  -2   2    27067.88    29897.19     76.12 o
  -1  -2   2     1956.80     1872.08     17.74 o
   0  -2   2      957.53      867.07     21.59 o
   1  -2   2      234.25      234.14     14.12 o
   2  -2   2     2592.85     2276.71     36.14 o
   3  -2   2      524.52      517.68     16.47 o
   4  -2   2       66.33       65.15      6.94 o
   5  -2   2     1052.14     1012.72     22.45 o
   6  -2   2     1381.96     1334.02     27.69 o
   7  -2   2       91.75       82.66      9.08 o
   8  -2   2      485.63      482.51     22.82 o
   9  -2   2      112.57       87.71     16.14 o
  10  -2   2      281.41      322.30     29.95 o
  11  -2   2       54.28       91.39     19.63 o
 -11  -1   2     1051.95      940.75     77.56 o
 -10  -1   2       34.16       59.05     17.76 o
  -9  -1   2      394.93      394.17     37.12 o
  -8  -1   2      320.50      336.17     28.09 o
  -7  -1   2     1901.85     1814.52     55.15 o
  -6  -1   2     1204.88     1137.25     40.33 o
  -5  -1   2      431.39      300.51     19.70 o
  -4  -1   2       11.04       -0.99      4.39 o
  -3  -1   2     4111.67     3901.65     34.94 o
  -2  -1   2        7.26       46.19      5.53 o
  -1  -1   2     9817.07     9495.56     32.13 o
   0  -1   2     7210.22     7195.42     48.87 o
   1  -1   2     4061.09     4070.25    173.94 o
   2  -1   2     1361.64     1230.32     25.62 o
   3  -1   2       59.25       78.86      6.21 o
   4  -1   2       22.72       42.03      6.76 o
   5  -1   2      259.89      246.51     11.32 o
   6  -1   2      140.23      139.40      9.76 o
   7  -1   2        0.88       -4.56      5.69 o
   8  -1   2       64.14       60.26      9.49 o
   9  -1   2       18.71       30.05     13.48 o
  10  -1   2      255.45      263.94     31.99 o
  11  -1   2      238.22      248.83     52.35 o
 -11   0   2       81.72       74.54     29.64 o
 -10   0   2      870.26      927.42     68.32 o
  -9   0   2       14.31       29.69     14.82 o
  -8   0   2      444.29      389.25     29.77 o
  -7   0   2     1083.50      974.34     41.11 o
  -6   0   2       11.68        4.75      9.99 o
  -5   0   2      131.89      129.04     15.27 o
  -4   0   2      128.75       97.63      7.21 o
  -3   0   2     5995.53     5801.13     57.95 o
  -2   0   2     2680.01     3010.59     22.15 o
  -1   0   2     1222.19     1236.78     15.09 o
   1   0   2     8214.79     8000.88     83.35 o
   2   0   2      253.29      217.71      6.55 o
   3   0   2     2924.09     2836.35     23.90 o
   4   0   2      875.15      885.33     15.44 o
   5   0   2      692.64      693.76     16.82 o
   6   0   2        6.03        3.57      5.17 o
   7   0   2      232.77      231.95     11.70 o
   8   0   2      109.97      131.03     16.15 o
   9   0   2      457.66      452.99     47.05 o
  10   0   2        9.78       -4.47     19.79 o
  11   0   2      106.09      144.67     65.87 o
 -11   1   2      576.65      597.90     59.34 o
 -10   1   2       70.29      183.25     36.60 o
  -9   1   2        0.31       -8.37     14.02 o
  -8   1   2      115.37       83.76     20.89 o
  -7   1   2      237.97      194.44      8.47 o
  -6   1   2       13.48        6.91      3.50 o
  -5   1   2       48.30       54.87      5.86 o
  -4   1   2       89.64       85.57      5.03 o
  -3   1   2     2690.68     2643.01     22.08 o
  -2   1   2      350.44      317.33      7.30 o
  -1   1   2     9855.61    10058.29     47.11 o
   1   1   2    18264.89    17879.37     50.79 o
   2   1   2     2172.26     1980.96     19.38 o
   3   1   2      182.69      208.16      9.19 o
   4   1   2      587.26      526.47     15.08 o
   5   1   2       17.01        8.04      3.97 o
   6   1   2      227.09      201.73     10.99 o
   7   1   2       88.20       76.19     15.97 o
   8   1   2      153.50      138.73     11.45 o
   9   1   2       42.00       34.15     30.91 o
  10   1   2        1.86       -2.84     15.61 o
  11   1   2        1.69      -11.38     22.63 o
 -11   2   2      352.35      427.61     53.43 o
 -10   2   2      987.02     1055.52     74.45 o
  -9   2   2      956.38      926.74     64.39 o
  -8   2   2       29.57       37.14      9.14 o
  -7   2   2      384.78      388.87     15.31 o
  -6   2   2      583.36      560.38     16.28 o
  -5   2   2      762.85      746.27     16.03 o
  -4   2   2      687.76      834.22     15.77 o
  -3   2   2     1853.63     1823.12     22.89 o
  -2   2   2    20263.61    24066.99    129.14 o
  -1   2   2      262.40      248.07     12.82 o
   0   2   2     3409.97     3388.75     50.83 o
   1   2   2     3612.14     3583.44     81.87 o
   2   2   2      221.81      180.64      7.73 o
   3   2   2     3243.79     3217.37     28.49 o
   4   2   2      997.73      949.93     14.76 o
   5   2   2       10.32       25.90      4.11 o
   6   2   2      735.59      688.38     16.77 o
   7   2   2     2172.14     2227.60     30.79 o
   8   2   2     1094.76     1106.88     28.05 o
   9   2   2      299.36      323.26     28.40 o
  10   2   2       19.80        8.92     12.90 o
  11   2   2      226.64      239.27     29.08 o
 -10   3   2      463.81      461.26     51.97 o
  -9   3   2     1066.06      936.53     61.54 o
  -8   3   2      595.70      586.38     39.57 o
  -7   3   2        6.16       11.66      7.30 o
  -6   3   2      272.16      240.09     13.52 o
  -5   3   2     1652.09     1648.84     28.33 o
  -4   3   2      521.26      532.23     17.62 o
  -3   3   2     2139.75     1987.11     31.06 o
  -2   3   2       20.68      150.40     10.40 o
  -1   3   2     5944.22     5856.09     58.66 o
   0   3   2      987.27      981.57     24.25 o
   1   3   2       29.09       51.56      8.52 o
   2   3   2      229.82      280.23     15.46 o
   3   3   2        9.41        7.98      4.42 o
   4   3   2      769.17      740.99     13.53 o
   5   3   2      947.54      972.96     16.53 o
   6   3   2       36.85       25.31      5.15 o
   7   3   2        9.85        9.72      4.72 o
   8   3   2      645.29      651.10     20.91 o
   9   3   2      180.83      192.69     23.43 o
  10   3   2       13.38       -1.89     13.99 o
  11   3   2       89.87       76.84     21.07 o
 -10   4   2      135.51      136.74     32.33 o
  -9   4   2      315.03      296.57     39.98 o
  -8   4   2       46.19       63.41     19.50 o
  -7   4   2      607.91      570.34     23.10 o
  -6   4   2      489.60      476.73     20.49 o
  -5   4   2     3320.26     3302.70     58.25 o
  -4   4   2    15463.25    15346.46     99.36 o
  -3   4   2    16647.93    17620.04    204.16 o
  -2   4   2    10401.99    11835.08     74.85 o
  -1   4   2       50.10       35.43      9.49 o
   0   4   2       15.48       23.54      9.67 o
   1   4   2      355.70      355.22     30.19 o
   2   4   2     3217.06     3035.08     41.83 o
   3   4   2      216.43      206.04     11.75 o
   4   4   2       15.03       17.05      4.85 o
   5   4   2       69.52       63.82      8.65 o
   6   4   2       53.29       63.73      7.10 o
   7   4   2       13.06       12.82      6.78 o
   8   4   2       24.70       15.00      8.02 o
   9   4   2        2.60       41.40     38.21 o
  10   4   2       41.06       61.61     24.06 o
  11   4   2       48.45       61.98     19.52 o
 -10   5   2       17.18       59.87     25.75 o
  -9   5   2        5.38        9.63     19.16 o
  -8   5   2       25.71       59.29     14.76 o
  -7   5   2       74.27       81.78     15.59 o
  -6   5   2      129.86      147.21     22.62 o
  -5   5   2      739.13      925.60     50.59 o
  -4   5   2      103.14       93.21     12.24 o
  -3   5   2      586.20      586.04     20.28 o
  -2   5   2    14038.09    16906.33     99.21 o
  -1   5   2     1662.05     1615.41     40.54 o
   0   5   2        6.81       11.29      9.21 o
   1   5   2      234.87      329.21     12.53 o
   2   5   2     4532.69     4659.06     41.83 o
   3   5   2      907.01      924.25     23.23 o
   4   5   2      880.92      994.36     28.92 o
   5   5   2      655.66      638.70     16.14 o
   6   5   2      491.14      508.28     16.90 o
   7   5   2        0.38       14.68     10.65 o
   8   5   2      414.73      409.00     18.28 o
   9   5   2      276.23      269.75     27.46 o
  10   5   2        2.67        4.76     16.97 o
  11   5   2       28.95       17.82     17.62 o
  -9   6   2      102.30      104.37     26.88 o
  -8   6   2      440.38      407.75     29.54 o
  -7   6   2      845.84      842.51     40.32 o
  -6   6   2     1405.78     1356.74     65.65 o
  -5   6   2      599.37      660.19     45.57 o
  -4   6   2     1136.14     1121.85     57.56 o
  -3   6   2      311.70      318.77     18.93 o
  -2   6   2      539.78      718.16     24.71 o
  -1   6   2      360.25      328.68     22.15 o
   0   6   2     3348.18     3325.57     61.20 o
   1   6   2      155.06      173.49     16.86 o
   2   6   2     3704.16     3692.79     40.11 o
   3   6   2     3883.85     3953.70     48.84 o
   4   6   2     2298.07     2461.56     34.94 o
   5   6   2      891.10      792.55     19.27 o
   6   6   2     1704.78     1651.38     28.23 o
   7   6   2        1.99       13.83     11.40 o
   8   6   2       13.44        3.69     24.60 o
   9   6   2      109.61       99.81     26.57 o
  10   6   2      199.29      175.76     40.97 o
  11   6   2       53.80       60.79     18.72 o
  -9   7   2       42.03       28.10     21.81 o
  -8   7   2      964.47      982.45     47.43 o
  -7   7   2     1138.26     1157.48     69.11 o
  -6   7   2      189.28      177.56     29.53 o
  -5   7   2      482.38      457.36     39.35 o
  -4   7   2      344.79      303.75     35.05 o
  -3   7   2      178.80      198.95     15.88 o
  -2   7   2       35.00       44.15      8.87 o
  -1   7   2     1579.23     1703.09     70.51 o
   0   7   2       21.25       32.69     18.46 o
   1   7   2       51.00       62.01     19.71 o
   2   7   2       58.70       52.18      9.09 o
   3   7   2     1434.27     1492.97     38.92 o
   4   7   2      151.86      104.29     10.51 o
   5   7   2      392.46      379.29     15.64 o
   6   7   2      105.77      121.22     19.85 o
   7   7   2     2340.15     2233.57     35.11 o
   8   7   2      344.92      397.99     31.69 o
   9   7   2      120.75      137.83     21.94 o
  10   7   2      217.41      201.46     25.86 o
  -9   8   2        2.43      -22.42     22.42 o
  -8   8   2       15.39       27.45     21.21 o
  -7   8   2      437.80      524.20     52.46 o
  -6   8   2      147.02      141.80     29.35 o
  -5   8   2      420.44      521.62     48.34 o
  -4   8   2       62.61       48.58      7.94 o
  -3   8   2      394.16      334.70     23.36 o
  -2   8   2      537.49      601.70     25.71 o
  -1   8   2      270.19      273.30     33.12 o
   0   8   2     4127.36     4016.61    112.06 o
   1   8   2      686.67      865.77     52.97 o
   2   8   2      306.92      280.45     32.08 o
   3   8   2       38.83       39.11      7.81 o
   4   8   2      849.76      800.04     31.27 o
   5   8   2        9.47       10.29      7.05 o
   6   8   2       17.27       15.47      7.24 o
   7   8   2       63.28       62.12     18.01 o
   8   8   2        0.67       28.98     54.62 o
   9   8   2      391.18      443.45     35.75 o
  10   8   2       60.90       86.21     23.01 o
  -8   9   2       19.46       38.07     18.93 o
  -7   9   2        0.81      -18.03     20.24 o
  -6   9   2      202.68      117.02     29.54 o
  -5   9   2       88.42       73.00     25.31 o
  -4   9   2       13.53       -2.37     19.81 o
  -3   9   2      412.74      427.09     25.63 o
  -2   9   2      213.16      272.47     16.53 o
  -1   9   2      913.63      874.61     25.76 o
   0   9   2     2016.94     2001.10     86.20 o
   1   9   2     1664.93     1956.54     83.14 o
   2   9   2     1270.41     1148.60     63.69 o
   3   9   2       69.98       73.28     21.32 o
   4   9   2      124.00      131.46     16.70 o
   5   9   2      167.73      158.78     16.87 o
   6   9   2      760.16      736.18     28.69 o
   7   9   2       12.20       19.34      9.46 o
   8   9   2      104.32       99.56     16.81 o
   9   9   2       71.05       79.33     27.28 o
  10   9   2       61.62      114.91     60.40 o
  -7  10   2       23.41       21.32     25.34 o
  -6  10   2       17.20       29.00     25.53 o
  -5  10   2       10.97       16.26     21.63 o
  -4  10   2       71.79       59.83     25.21 o
  -3  10   2      234.49      217.59     35.13 o
  -2  10   2       28.02       63.61     11.70 o
  -1  10   2     1563.28     1551.53     32.95 o
   0  10   2     4165.56     3948.91    126.20 o
   1  10   2     1931.74     2190.32     94.34 o
   2  10   2        4.59       11.11      5.78 o
   3  10   2      165.91      147.79     14.68 o
   4  10   2      375.60      344.00     21.99 o
   5  10   2       35.05       39.19     11.48 o
   6  10   2        1.17        2.47      8.23 o
   7  10   2      111.36      108.19     13.16 o
   8  10   2      350.01      333.24     28.40 o
   9  10   2        0.35        7.39     18.24 o
  -6  11   2        0.50       22.44     23.96 o
  -5  11   2       13.19        1.76     22.59 o
  -4  11   2       35.49       22.18     20.22 o
  -3  11   2        1.20       -1.64     21.64 o
  -2  11   2       75.66       72.14     26.27 o
  -1  11   2        3.63        6.69     18.39 o
   0  11   2      336.16      326.49     41.20 o
   1  11   2      306.96      364.63     36.88 o
   2  11   2       30.96       24.64      8.82 o
   3  11   2      445.01      410.53     21.76 o
   4  11   2      415.65      546.17     28.59 o
   5  11   2       14.94       -0.28      8.40 o
   6  11   2      161.36      181.49     16.58 o
   7  11   2      333.74      358.55     23.29 o
   8  11   2       26.64       19.27     12.16 o
   9  11   2      331.54      309.53     30.32 o
  -6  12   2      514.93      510.72     58.61 o
  -5  12   2      334.29      324.46     49.54 o
  -4  12   2      441.30      416.01     52.94 o
  -3  12   2      175.10      207.00     41.92 o
  -2  12   2      305.13      339.06     48.21 o
  -1  12   2      465.03      481.31     54.07 o
   0  12   2        0.32      -13.96     17.37 o
   1  12   2      190.80      232.25     40.19 o
   2  12   2       15.14        4.25     19.74 o
   3  12   2      453.64      436.83     48.44 o
   4  12   2       45.01       44.41     20.80 o
   5  12   2       30.89       17.93     20.44 o
   6  12   2       27.82       59.21     15.88 o
   7  12   2      332.38      289.19     27.72 o
   8  12   2       98.37       65.39     23.45 o
  -4  13   2      186.44      154.12     37.34 o
  -3  13   2      359.19      370.97     53.12 o
  -2  13   2      155.35      199.21     43.00 o
  -1  13   2      182.46      214.80     41.68 o
   0  13   2      796.48      744.24     66.34 o
   1  13   2      198.36      242.37     41.95 o
   2  13   2      239.20      266.48     41.65 o
   3  13   2       47.67       42.77     20.57 o
   4  13   2        0.93        6.57     19.76 o
   5  13   2       11.46       10.70     20.79 o
   6  13   2       15.15        6.46     19.74 o
   7  13   2       39.38       54.22     21.69 o
  -3  14   2      263.41      301.27     49.06 o
  -2  14   2      316.97      348.70     53.62 o
  -1  14   2       45.91       69.52     33.92 o
   0  14   2      233.38      283.77     49.04 o
   1  14   2      563.01      566.24     63.30 o
   2  14   2      101.76       81.25     29.28 o
   3  14   2      275.82      254.77     44.38 o
   4  14   2       43.23       34.07     26.62 o
   5  14   2        8.62        8.48     18.93 o
   6  14   2       52.48       50.03     22.96 o
  -1  15   2       61.34       42.26     31.92 o
   0  15   2       49.69       67.20     33.20 o
   1  15   2      121.30      199.91     45.55 o
   2  15   2      604.03      695.96     70.59 o
   3  15   2      221.82      208.02     40.01 o
   4  15   2      190.95      179.35     41.81 o
  -4 -14   3       68.95       89.61     31.07 o
  -3 -14   3       60.10       91.70     32.79 o
  -2 -14   3      173.68      188.15     41.78 o
  -1 -14   3      213.66      247.17     47.01 o
   0 -14   3       14.13       92.02     41.36 o
   1 -14   3        1.84       -8.12     23.27 o
  -6 -13   3        0.63      104.31     33.42 o
  -5 -13   3       86.18      114.67     32.15 o
  -4 -13   3       84.96      112.17     31.10 o
  -3 -13   3       37.27       27.90     24.75 o
  -2 -13   3       14.42      -16.62     22.59 o
  -1 -13   3        2.60       43.71     29.09 o
   0 -13   3       26.24        2.56     27.79 o
   1 -13   3       22.66       56.70     33.15 o
   2 -13   3       33.25       91.67     39.44 o
   3 -13   3        9.30       59.21     34.35 o
  -7 -12   3      419.71      380.46     52.15 o
  -6 -12   3      119.46      149.32     22.49 o
  -5 -12   3      126.04      133.57     28.34 o
  -4 -12   3      470.07      458.83     49.10 o
  -3 -12   3      332.07      336.23     44.81 o
  -2 -12   3        1.90       12.27     11.56 o
  -1 -12   3      241.44      194.48     38.74 o
   0 -12   3        7.74        5.29     23.45 o
   1 -12   3      135.83      109.94     35.89 o
   2 -12   3      160.33      142.96     37.47 o
   3 -12   3        0.90      -25.83     29.83 o
   4 -12   3       67.29       52.75     23.25 o
  -8 -11   3      236.01      145.03     32.89 o
  -7 -11   3      181.44      162.47     34.85 o
  -6 -11   3      322.83      340.66     30.05 o
  -5 -11   3      420.85      372.58     41.47 o
  -4 -11   3      292.87      274.13     36.97 o
  -3 -11   3      117.32       95.75     23.47 o
  -2 -11   3      130.86      138.86     17.44 o
  -1 -11   3      527.92      508.17     36.06 o
   0 -11   3      312.75      326.53     23.27 o
   1 -11   3       63.15       89.08     29.68 o
   2 -11   3      577.10      587.68     62.33 o
   3 -11   3      288.10      353.54     49.30 o
   4 -11   3       25.60       -0.54     25.31 o
   5 -11   3      267.37      260.67     45.48 o
   6 -11   3        3.84       28.90     30.70 o
  -9 -10   3        4.59       11.19     23.73 o
  -8 -10   3       20.54       69.10     27.10 o
  -7 -10   3       48.96       90.90     30.19 o
  -6 -10   3      311.36      281.11     26.60 o
  -5 -10   3        1.78        5.81     17.18 o
  -4 -10   3      327.64      308.49     37.43 o
  -3 -10   3       31.95       43.88     11.61 o
  -2 -10   3     1312.85     1295.20     46.69 o
  -1 -10   3      179.32      200.37     19.49 o
   0 -10   3       34.30       70.27     13.04 o
   1 -10   3      394.96      345.65     43.52 o
   2 -10   3       29.43       39.28     25.89 o
   3 -10   3      406.24      455.46     51.88 o
   4 -10   3       67.70      102.64     28.34 o
   5 -10   3      209.13      288.28     44.74 o
   6 -10   3       43.06       66.30     33.49 o
   7 -10   3       38.79       23.58     20.30 o
  -9  -9   3       28.15       38.49     24.16 o
  -8  -9   3      227.51      246.34     41.37 o
  -7  -9   3      323.95      300.78     41.95 o
  -6  -9   3        9.71       85.11     19.66 o
  -5  -9   3       79.60       68.18     19.33 o
  -4  -9   3      210.74      169.50     18.19 o
  -3  -9   3        1.74       -0.55     10.26 o
  -2  -9   3        3.96        2.63      7.99 o
  -1  -9   3      280.91      266.20     20.50 o
   0  -9   3       80.41       91.37     24.86 o
   1  -9   3       47.04       55.40     26.44 o
   2  -9   3        1.04      -23.36     23.36 o
   3  -9   3      620.66      630.12     55.90 o
   4  -9   3        7.92       16.17     24.36 o
   5  -9   3      577.00      528.04     55.18 o
   6  -9   3      290.72      372.39     48.54 o
   7  -9   3      247.37      251.07     43.11 o
 -10  -8   3      161.79      163.91     40.48 o
  -9  -8   3      619.12      703.24     62.25 o
  -8  -8   3      375.00      458.16     63.08 o
  -7  -8   3      922.84      935.93     89.06 o
  -6  -8   3     4380.05     4158.62     80.22 o
  -5  -8   3       12.84       -9.45     12.44 o
  -4  -8   3     1106.12      989.10     38.80 o
  -3  -8   3        7.40       13.58      8.73 o
  -2  -8   3      139.74      116.20     15.16 o
  -1  -8   3      196.79      197.46     17.82 o
   0  -8   3      332.54      389.77     41.25 o
   1  -8   3      984.57     1045.32     64.20 o
   2  -8   3      176.33      183.91     35.07 o
   3  -8   3        2.76       26.14     19.82 o
   4  -8   3      165.27      153.97     32.49 o
   5  -8   3       64.86       65.79     28.49 o
   6  -8   3      423.87      410.07     47.51 o
   7  -8   3      107.72       97.13     25.48 o
   8  -8   3      702.47      689.92     41.56 o
 -10  -7   3       19.80       28.34     26.50 o
  -9  -7   3      147.07      198.14     39.49 o
  -8  -7   3      556.36      558.17     49.44 o
  -7  -7   3     1286.88     1213.32     29.36 o
  -6  -7   3     3058.02     3190.10     64.33 o
  -5  -7   3     2298.10     2208.83     70.27 o
  -4  -7   3     1686.10     1631.24     47.04 o
  -3  -7   3      787.42      786.01     32.23 o
  -2  -7   3      226.97      203.12     17.89 o
  -1  -7   3      128.42       82.09     22.24 o
   0  -7   3      565.23      609.31     46.18 o
   1  -7   3        3.53       17.72     19.40 o
   2  -7   3     1455.47     1460.55     72.24 o
   3  -7   3      157.14      178.88     31.57 o
   4  -7   3      694.62      744.32     55.62 o
   5  -7   3     1109.67     1127.66     69.76 o
   6  -7   3       20.41       38.37     21.49 o
   7  -7   3        1.70        6.85     19.13 o
   8  -7   3       31.25       71.65     18.23 o
   9  -7   3        0.44       20.14     20.47 o
 -10  -6   3       66.83       58.05     30.19 o
  -9  -6   3      196.69      217.60     37.19 o
  -8  -6   3        6.73       27.68     14.57 o
  -7  -6   3      690.20      665.64     19.65 o
  -6  -6   3        0.42       38.04      7.03 o
  -5  -6   3     1539.18     1515.59     43.51 o
  -4  -6   3     2539.20     2484.01     42.67 o
  -3  -6   3       16.57       22.79      7.23 o
  -2  -6   3       13.58       16.29      6.21 o
  -1  -6   3      975.01      885.27     48.81 o
   0  -6   3     1064.12     1156.18     57.28 o
   1  -6   3     1313.83     1278.57     61.07 o
   2  -6   3      913.59      882.59     23.28 o
   3  -6   3       56.99       61.48     11.00 o
   4  -6   3       39.44       37.22     10.12 o
   5  -6   3      557.30      530.74     28.41 o
   6  -6   3      331.74      338.82     24.73 o
   7  -6   3      182.58      173.41     15.89 o
   8  -6   3       64.64      103.76     22.66 o
   9  -6   3       23.78       28.42     13.20 o
 -11  -5   3      171.88      208.01     43.88 o
 -10  -5   3      359.69      403.06     50.46 o
  -9  -5   3      254.92      319.42     31.37 o
  -8  -5   3       57.66       87.09     19.13 o
  -7  -5   3      106.75      151.55     20.62 o
  -6  -5   3      200.39      205.97     10.15 o
  -5  -5   3     1556.81     1526.57     24.06 o
  -4  -5   3     5652.21     5689.27     39.48 o
  -3  -5   3     5308.34     5725.17     44.36 o
  -2  -5   3     1075.75     1130.68     18.32 o
  -1  -5   3     1402.38     1256.19     34.35 o
   0  -5   3     1277.46     1434.54     42.67 o
   1  -5   3      665.55      657.67     26.32 o
   2  -5   3      393.28      354.49     15.53 o
   3  -5   3        8.83        9.05      6.35 o
   4  -5   3     1546.69     1450.04     40.43 o
   5  -5   3       77.22       71.85     13.08 o
   6  -5   3       84.00       81.07     18.47 o
   7  -5   3      108.92      113.22     13.50 o
   8  -5   3      380.57      485.91     26.52 o
   9  -5   3       83.69      107.65     15.25 o
 -11  -4   3      830.04      940.06     78.02 o
 -10  -4   3      452.04      428.99     49.39 o
  -9  -4   3     1211.94     1166.72     53.36 o
  -8  -4   3      174.90      176.58     21.58 o
  -7  -4   3      482.10      517.50     31.10 o
  -6  -4   3     1442.01     1328.64     55.81 o
  -5  -4   3       82.06       79.99      6.44 o
  -4  -4   3     4766.42     4427.28     32.37 o
  -3  -4   3     3530.70     3529.25     29.92 o
  -2  -4   3      515.48      474.30     11.72 o
  -1  -4   3       13.25       11.08      3.77 o
   0  -4   3      465.85      494.24     23.44 o
   1  -4   3     1534.66     1499.58     25.51 o
   2  -4   3      371.64      457.93     15.70 o
   3  -4   3      589.24      500.57     22.13 o
   4  -4   3      110.41      132.10     13.94 o
   5  -4   3      845.73      794.98     32.59 o
   6  -4   3      930.24      865.76     33.75 o
   7  -4   3        2.68        9.48      8.44 o
   8  -4   3     1864.61     1872.40     47.36 o
   9  -4   3      212.81      216.52     18.73 o
  10  -4   3      184.63      181.48     23.08 o
 -11  -3   3        0.47      114.02     36.97 o
 -10  -3   3      363.48      325.69     44.17 o
  -9  -3   3      732.10      700.18     42.46 o
  -8  -3   3      654.39      645.11     41.80 o
  -7  -3   3     1186.44     1123.06     44.77 o
  -6  -3   3      667.19      652.82     32.15 o
  -5  -3   3     2798.46     2720.97     37.88 o
  -4  -3   3     1541.23     1582.18     17.51 o
  -3  -3   3    14548.30    17674.08     65.57 o
  -2  -3   3     9199.48     8880.71     50.78 o
  -1  -3   3      220.53      250.22     15.70 o
   0  -3   3      698.36      693.00     23.95 o
   1  -3   3      353.03      342.58     18.73 o
   2  -3   3       21.94       16.14      5.02 o
   3  -3   3     1281.45     1342.29     41.93 o
   4  -3   3       61.70       33.55      7.63 o
   5  -3   3      112.20      116.96     10.85 o
   6  -3   3      398.37      415.65     20.11 o
   7  -3   3     1125.34     1115.99     33.32 o
   8  -3   3      537.44      563.10     25.56 o
   9  -3   3      214.13      236.73     18.53 o
  10  -3   3      112.55      143.40     20.05 o
 -11  -2   3       24.37      -18.47     28.00 o
 -10  -2   3       27.25       10.30     20.01 o
  -9  -2   3      209.29      191.26     32.15 o
  -8  -2   3       55.33       29.29     26.37 o
  -7  -2   3      586.31      535.35     30.93 o
  -6  -2   3      293.09      284.90     37.71 o
  -5  -2   3     4066.62     3931.31     68.27 o
  -4  -2   3     1078.26     1025.52     16.19 o
  -3  -2   3       16.39       73.17      4.38 o
  -2  -2   3     4260.54     4238.65     23.53 o
  -1  -2   3     5471.01     5667.58     39.72 o
   0  -2   3     1742.55     1863.22     48.52 o
   1  -2   3       13.77       11.29      9.07 o
   2  -2   3      842.28     1585.42    823.31 o
   3  -2   3     1747.52     1689.42     32.84 o
   4  -2   3     3075.36     2950.23     35.48 o
   5  -2   3       27.96       32.28      6.11 o
   6  -2   3      199.07      176.84     12.16 o
   7  -2   3       10.78        7.32      7.67 o
   8  -2   3      733.12      787.15     29.72 o
   9  -2   3        2.16        8.45      8.35 o
  10  -2   3        8.15       11.98     11.51 o
 -11  -1   3        0.78      -18.31     27.58 o
 -10  -1   3       16.59      -30.08     30.08 o
  -9  -1   3      461.41      455.26     46.68 o
  -8  -1   3       73.62       74.19     15.96 o
  -7  -1   3        6.51      -11.49     12.56 o
  -6  -1   3        0.26       30.26     26.44 o
  -5  -1   3      262.33      277.34     20.16 o
  -4  -1   3      381.06      347.70     12.05 o
  -3  -1   3     5414.44     5680.63     23.07 o
  -2  -1   3     1728.18     1650.64     13.68 o
  -1  -1   3      293.35      320.12      7.69 o
   0  -1   3      306.29      300.90     13.30 o
   1  -1   3      278.19      271.37     13.66 o
   2  -1   3     5103.74     4947.82     61.27 o
   3  -1   3      844.74      819.60     16.08 o
   4  -1   3     1612.21     1616.04     25.03 o
   5  -1   3     1584.93     1608.26     33.34 o
   6  -1   3      703.45      701.51     19.95 o
   7  -1   3      650.29      643.15     20.33 o
   8  -1   3      531.47      535.08     23.59 o
   9  -1   3       24.71        7.07     13.36 o
  10  -1   3       61.53       40.58     19.31 o
  11  -1   3       11.60       17.17     17.10 o
 -11   0   3      663.26      638.65     64.03 o
 -10   0   3      822.74      876.48     67.85 o
  -9   0   3      578.60      493.19     46.47 o
  -8   0   3      181.90      163.55     28.93 o
  -7   0   3      610.71      616.97     46.70 o
  -6   0   3      145.43      150.80     17.13 o
  -5   0   3      621.72      620.09     39.34 o
  -4   0   3       15.98       23.35      5.21 o
  -3   0   3       90.41      113.42      4.73 o
  -2   0   3       29.32       26.33      3.23 o
  -1   0   3      588.76      551.68      8.27 o
   0   0   3      196.78      190.82      8.21 o
   1   0   3     1515.38     1339.63     24.57 o
   2   0   3      934.92     1016.09     21.78 o
   3   0   3     3745.23     3607.67     35.38 o
   4   0   3      256.57      321.71     11.29 o
   5   0   3     2662.67     2545.13     32.90 o
   6   0   3      113.77       90.19      8.51 o
   7   0   3       61.38       45.16      6.89 o
   8   0   3       18.70       19.94      7.58 o
   9   0   3       81.32       76.62     23.67 o
  10   0   3      333.76      343.86     31.91 o
  11   0   3      158.55      124.60     30.78 o
 -11   1   3      264.56      312.26     45.99 o
 -10   1   3      810.44      727.87     63.00 o
  -9   1   3      933.92      943.78     66.00 o
  -8   1   3      448.21      458.98     44.28 o
  -7   1   3     1419.03     1249.81     23.50 o
  -6   1   3      430.79      353.59     10.58 o
  -5   1   3     4762.72     4730.81     37.37 o
  -4   1   3       92.40       89.55      5.19 o
  -3   1   3     2610.01     3189.68     24.84 o
  -2   1   3      119.80      111.22      5.99 o
  -1   1   3     1319.34     1269.22     21.31 o
   0   1   3      569.96      549.32     20.94 o
   1   1   3      691.72      639.78     16.41 o
   2   1   3        0.01        4.74      3.99 o
   3   1   3     1704.80     1731.00     21.92 o
   4   1   3       26.85       31.55      4.78 o
   5   1   3      291.98      297.13     11.52 o
   6   1   3       57.50       61.65      7.83 o
   7   1   3      447.85      432.43     15.97 o
   8   1   3      151.43      168.33     14.54 o
   9   1   3      622.00      592.33     37.86 o
  10   1   3       51.75       41.88     15.24 o
  11   1   3      309.56      295.70     42.26 o
 -11   2   3        2.27       43.23     27.35 o
 -10   2   3       43.51       49.02     21.77 o
  -9   2   3      218.49      374.10     44.23 o
  -8   2   3        3.63        2.60      5.51 o
  -7   2   3      474.81      436.11     15.11 o
  -6   2   3      942.90      975.88     22.47 o
  -5   2   3     2199.18     2107.30     28.19 o
  -4   2   3     1831.04     1821.76     22.92 o
  -3   2   3      479.79      423.29     11.49 o
  -2   2   3     6875.10     6906.34     38.61 o
  -1   2   3      937.29      939.49     21.26 o
   0   2   3      672.68      682.55     53.90 o
   1   2   3       94.70      133.19     17.10 o
   2   2   3      902.97      901.29     17.96 o
   3   2   3     5386.39     5355.93     48.93 o
   4   2   3      129.89      131.13      6.34 o
   5   2   3      528.46      586.66     13.28 o
   6   2   3        0.02        5.55      4.99 o
   7   2   3       12.87        2.10      7.63 o
   8   2   3       22.96       22.07      8.43 o
   9   2   3      522.27      510.71     35.80 o
  10   2   3      317.43      330.87     31.25 o
  11   2   3       28.34       20.79     15.61 o
 -10   3   3       10.53       -3.29     18.67 o
  -9   3   3      284.73      340.01     39.82 o
  -8   3   3      183.91      214.57     17.09 o
  -7   3   3       53.64       57.44      8.37 o
  -6   3   3      883.02      957.57     25.94 o
  -5   3   3       11.55        7.92      4.88 o
  -4   3   3     2870.93     2807.35     33.52 o
  -3   3   3    20778.32    23271.54     87.01 o
  -2   3   3     2802.68     2715.61     42.31 o
  -1   3   3     2092.09     2138.08     24.21 o
   0   3   3     1827.60     1949.52    119.13 o
   1   3   3        6.77       15.75      8.30 o
   2   3   3     5311.61     5039.09     39.39 o
   3   3   3      289.31      249.93     13.90 o
   4   3   3      142.14      179.23      9.32 o
   5   3   3     1008.99     1012.30     17.61 o
   6   3   3      153.40      164.00      9.80 o
   7   3   3      311.89      298.19     12.96 o
   8   3   3        0.26        2.98      7.42 o
   9   3   3       84.53       78.02     18.06 o
  10   3   3        6.98       -9.96     15.28 o
  11   3   3       14.06        5.89     13.68 o
 -10   4   3      169.71      195.51     34.03 o
  -9   4   3      326.47      255.19     36.03 o
  -8   4   3      204.52      219.26     19.34 o
  -7   4   3     1092.51      993.01     32.57 o
  -6   4   3      130.17      135.42     12.12 o
  -5   4   3     1187.57     1179.80     28.08 o
  -4   4   3     7836.55     7394.71     64.92 o
  -3   4   3       33.11      472.96     13.66 o
  -2   4   3     3248.77     3136.13     31.87 o
  -1   4   3      681.69      707.49     24.40 o
   0   4   3      568.26      604.18     40.37 o
   1   4   3      532.88      587.22     48.56 o
   2   4   3     1048.74     1082.50     23.45 o
   3   4   3     3011.51     3097.37     35.85 o
   4   4   3     1749.68     1702.86     26.29 o
   5   4   3     3017.09     3104.46     37.69 o
   6   4   3      389.20      372.06     14.44 o
   7   4   3       63.15       57.73      7.41 o
   8   4   3      120.55      138.52     12.52 o
   9   4   3      944.42      961.03     48.93 o
  10   4   3       85.00       81.04     18.13 o
  11   4   3       30.54       64.00     25.07 o
 -10   5   3      365.20      423.14     53.66 o
  -9   5   3      451.39      504.33     50.74 o
  -8   5   3      370.91      356.67     26.56 o
  -7   5   3     1627.82     1597.85     58.60 o
  -6   5   3      535.23      508.00     37.92 o
  -5   5   3     1800.23     1697.24     42.01 o
  -4   5   3      339.23      335.10     15.13 o
  -3   5   3     4054.64     4508.76     41.00 o
  -2   5   3      427.92      455.11     23.38 o
  -1   5   3       46.83       71.22     17.06 o
   0   5   3      234.62      312.46     19.32 o
   1   5   3       17.10       16.13      9.37 o
   2   5   3        6.28        1.78      7.35 o
   3   5   3      144.75      179.66     13.59 o
   4   5   3     2906.71     2933.56     36.81 o
   5   5   3        2.97       10.20      5.08 o
   6   5   3      602.35      578.27     18.07 o
   7   5   3      487.78      505.86     24.00 o
   8   5   3       13.45       58.62     12.76 o
   9   5   3      153.41      155.44     22.87 o
  10   5   3      134.38      167.84     35.86 o
  11   5   3      101.80      167.74     53.11 o
  -9   6   3       32.87       89.18     26.70 o
  -8   6   3      389.50      412.79     40.96 o
  -7   6   3     1633.49     1597.61     53.67 o
  -6   6   3     4445.85     4536.86    117.96 o
  -5   6   3     1663.48     1613.63     41.87 o
  -4   6   3     3900.20     3914.61     56.67 o
  -3   6   3       50.77       62.35      6.10 o
  -2   6   3       77.68       39.19     18.88 o
  -1   6   3     3431.63     3389.77     62.97 o
   0   6   3     1893.42     2059.47     49.43 o
   1   6   3      506.36      512.28     15.60 o
   2   6   3       72.59       94.34      8.80 o
   3   6   3      680.17      627.54     44.67 o
   4   6   3        0.03        5.80      6.46 o
   5   6   3      146.96      143.76     14.40 o
   6   6   3      451.57      452.97     15.74 o
   7   6   3       38.94       53.05      8.20 o
   8   6   3      877.20      942.17     33.13 o
   9   6   3       74.49       65.61     15.59 o
  10   6   3      646.25      659.07     43.35 o
  11   6   3      206.33      187.20     42.98 o
  -9   7   3        7.54      -17.11     19.64 o
  -8   7   3      173.57      177.54     22.74 o
  -7   7   3      133.00      109.75     25.08 o
  -6   7   3      263.87      606.54     52.07 o
  -5   7   3        8.78        7.05      6.40 o
  -4   7   3      478.47      418.14     18.65 o
  -3   7   3      522.01      569.73     23.78 o
  -2   7   3      343.69      277.38     33.62 o
  -1   7   3      208.88      213.35     27.49 o
   0   7   3     1459.14     1513.23     64.62 o
   1   7   3      491.55      449.73     35.67 o
   2   7   3       75.27       52.63      8.52 o
   3   7   3       16.31       -0.65      7.40 o
   4   7   3      130.47      153.41     21.77 o
   5   7   3      281.99      263.52     16.69 o
   6   7   3     1205.58     1206.80     39.76 o
   7   7   3      119.64      119.60     14.50 o
   8   7   3      246.01      293.10     19.66 o
   9   7   3       17.57       39.25     17.54 o
  10   7   3       67.63       81.14     42.48 o
  -9   8   3       47.87      -13.55     19.92 o
  -8   8   3      465.84      481.50     36.12 o
  -7   8   3      302.02      255.17     36.91 o
  -6   8   3      542.55      581.82     50.97 o
  -5   8   3       98.56       84.43     24.47 o
  -4   8   3      816.03      685.44     27.83 o
  -3   8   3       23.21       37.75     29.99 o
  -2   8   3      380.27      332.62     19.35 o
  -1   8   3      543.95      452.35     40.40 o
   0   8   3      498.93      467.60     41.49 o
   1   8   3     1426.51     1355.84     64.89 o
   2   8   3      331.48      323.57     18.32 o
   3   8   3      123.45       97.16     12.09 o
   4   8   3     2127.42     2075.16     49.87 o
   5   8   3      143.40      138.79     13.23 o
   6   8   3      495.04      497.64     23.14 o
   7   8   3       97.94      107.56     19.35 o
   8   8   3      919.73     1078.16     85.45 o
   9   8   3       46.51       67.84     18.76 o
  10   8   3        0.17        6.56     15.54 o
  -8   9   3      230.40      247.44     29.21 o
  -7   9   3      281.71      265.05     39.13 o
  -6   9   3      214.00      242.47     39.35 o
  -5   9   3        1.45       26.54     22.22 o
  -4   9   3      150.79      133.27     29.56 o
  -3   9   3       37.44       45.14     11.34 o
  -2   9   3       20.91       30.43      8.60 o
  -1   9   3        0.85       -8.91     18.98 o
   0   9   3      746.34      806.58     55.95 o
   1   9   3       17.09        9.21     20.66 o
   2   9   3      743.86      703.83     52.62 o
   3   9   3       81.22      109.98     14.41 o
   4   9   3       55.53       56.44     11.45 o
   5   9   3      171.50      155.02     17.44 o
   6   9   3      172.01      149.84     14.89 o
   7   9   3      597.59      639.50     28.01 o
   8   9   3     1298.52     1360.77     54.83 o
   9   9   3       56.16       89.41     72.12 o
  10   9   3      128.82      139.53     36.14 o
  -7  10   3      215.60      213.13     40.11 o
  -6  10   3      436.92      384.95     47.05 o
  -5  10   3      554.91      475.66     51.27 o
  -4  10   3      558.40      473.11     50.75 o
  -3  10   3      261.54      255.77     39.07 o
  -2  10   3      607.69      584.09     25.35 o
  -1  10   3      211.00      207.81     14.69 o
   0  10   3      363.89      346.66     42.53 o
   1  10   3       76.33       82.43     23.66 o
   2  10   3      131.52      151.26     31.13 o
   3  10   3      230.47      189.03     31.92 o
   4  10   3       61.60       79.07     14.18 o
   5  10   3      514.82      524.84     30.19 o
   6  10   3      502.65      507.88     24.93 o
   7  10   3      475.83      503.63     26.03 o
   8  10   3       95.95      118.90     18.15 o
   9  10   3       80.89       85.70     21.56 o
  -7  11   3       60.69      156.98     38.64 o
  -6  11   3       26.25       29.77     22.74 o
  -5  11   3      527.98      493.63     53.45 o
  -4  11   3      161.26      114.13     30.26 o
  -3  11   3       14.01       23.85     25.05 o
  -2  11   3      909.15      916.37     68.55 o
  -1  11   3       47.82       78.26     29.37 o
   0  11   3      110.06      118.40     28.45 o
   1  11   3        8.83      -12.47     17.20 o
   2  11   3      127.01      161.04     32.88 o
   3  11   3      225.08      218.20     18.05 o
   4  11   3      700.13      654.90     30.76 o
   5  11   3       33.89       30.25     11.56 o
   6  11   3       82.18      101.51     14.17 o
   7  11   3      219.78      207.54     18.60 o
   8  11   3      249.36      248.39     25.73 o
   9  11   3       94.80      129.54     29.47 o
  -6  12   3        8.43       23.71     24.93 o
  -5  12   3      131.17      123.87     34.75 o
  -4  12   3      155.71      141.94     35.39 o
  -3  12   3      186.05      233.13     41.12 o
  -2  12   3       36.29       38.25     27.87 o
  -1  12   3      468.61      478.39     53.99 o
   0  12   3        1.56       46.26     26.56 o
   1  12   3       11.60       -6.44     19.98 o
   2  12   3       10.91       48.16     28.75 o
   3  12   3       14.70       39.95      9.83 o
   4  12   3      202.32      202.56     18.13 o
   5  12   3      335.50      366.19     26.25 o
   6  12   3      259.41      226.73     18.92 o
   7  12   3       26.37       29.39     11.54 o
   8  12   3        0.17       68.04     21.59 o
  -5  13   3        4.26       -3.93     27.91 o
  -4  13   3       21.40       29.77     27.91 o
  -3  13   3        3.69       25.66     27.00 o
  -2  13   3        1.65        7.69     26.76 o
  -1  13   3       11.47       15.72     23.67 o
   0  13   3       23.86       48.16     26.87 o
   1  13   3      258.13      316.58     49.44 o
   2  13   3     1155.27     1153.09     80.64 o
   3  13   3       95.48      114.62     31.00 o
   4  13   3      311.13      362.16     46.90 o
   5  13   3      319.21      345.22     46.33 o
   6  13   3      120.47      128.25     21.49 o
   7  13   3      328.29      339.41     44.54 o
  -3  14   3      209.12      179.28     43.49 o
  -2  14   3       16.33       11.89     28.57 o
  -1  14   3        0.09       38.79     32.51 o
   0  14   3        0.01       34.99     30.31 o
   1  14   3      122.82      123.15     35.74 o
   2  14   3       96.36       55.12     24.08 o
   3  14   3        7.44        9.64     25.32 o
   4  14   3      183.23      158.22     35.79 o
   5  14   3      232.69      246.56     40.53 o
   6  14   3       14.87       40.40     25.38 o
  -1  15   3       32.51       20.96     29.45 o
   0  15   3        0.59       27.87     24.36 o
   1  15   3        0.81      -28.55     51.86 o
   2  15   3      135.39      181.28     41.32 o
   3  15   3        1.95       -5.64     23.01 o
   4  15   3        0.10       10.50     23.67 o
  -3 -14   4      107.93      148.76     36.77 o
  -2 -14   4      463.88      465.22     58.89 o
  -1 -14   4     1156.99     1178.47     89.96 o
   0 -14   4      595.18      552.58     64.76 o
  -5 -13   4       29.39       37.59     24.70 o
  -4 -13   4      177.21      161.58     34.78 o
  -3 -13   4      132.47      130.42     34.58 o
  -2 -13   4      373.05      376.26     50.03 o
  -1 -13   4       96.52      118.55     32.53 o
   0 -13   4       58.88       30.32     29.01 o
   1 -13   4       85.45       87.03     33.19 o
   2 -13   4       93.36      148.96     40.93 o
   3 -13   4      131.95      182.31     44.13 o
  -7 -12   4        9.12        1.65     19.07 o
  -6 -12   4        7.77        2.80     24.18 o
  -5 -12   4       30.28       13.06     19.14 o
  -4 -12   4       99.29      163.35     33.42 o
  -3 -12   4       77.40       84.68     23.09 o
  -2 -12   4       35.35       30.55     17.11 o
  -1 -12   4       15.72       10.45     21.20 o
   0 -12   4       70.45       37.86     27.48 o
   1 -12   4       11.00       17.27     20.19 o
   2 -12   4        2.78       22.99     25.83 o
   3 -12   4      329.90      441.76     58.92 o
   4 -12   4      140.31      176.97     40.93 o
  -8 -11   4       71.76       65.29     26.58 o
  -7 -11   4       42.80       73.99     27.64 o
  -6 -11   4      112.66       94.97     17.19 o
  -5 -11   4        7.83       24.65     18.79 o
  -4 -11   4       23.22       10.55     19.49 o
  -3 -11   4        8.27       -0.18     11.28 o
  -2 -11   4       23.61       16.10     10.65 o
  -1 -11   4      220.36      218.16     21.15 o
   0 -11   4      272.57      269.00     23.00 o
   1 -11   4      387.30      437.66     52.35 o
   2 -11   4      252.62      260.84     45.80 o
   3 -11   4      220.83      204.05     39.93 o
   4 -11   4      176.64      189.59     41.96 o
   5 -11   4      152.38      162.20     37.67 o
  -8 -10   4     1140.14      938.56     78.02 o
  -7 -10   4      830.78      746.54     66.55 o
  -6 -10   4      884.08      819.37     49.59 o
  -5 -10   4       83.86       66.50     20.20 o
  -4 -10   4       30.81        0.44     14.15 o
  -3 -10   4       59.72       47.11     16.19 o
  -2 -10   4       20.37       15.94     10.15 o
  -1 -10   4        7.34       31.25     12.66 o
   0 -10   4       25.00       11.11     20.19 o
   1 -10   4       10.92        4.10     24.14 o
   2 -10   4      253.22      228.42     38.72 o
   3 -10   4      179.28      145.81     36.78 o
   4 -10   4       61.84       58.54     25.23 o
   5 -10   4       71.95      103.14     33.84 o
   6 -10   4      135.61      135.23     33.27 o
  -9  -9   4       66.08       43.27     22.03 o
  -8  -9   4      240.41      229.66     38.80 o
  -7  -9   4     1979.57     2016.22    104.89 o
  -6  -9   4     1084.97     1035.96     44.87 o
  -5  -9   4        3.11       11.02     17.18 o
  -4  -9   4        4.91        8.13     25.05 o
  -3  -9   4      137.18      126.23     16.70 o
  -2  -9   4      551.17      537.20     29.80 o
  -1  -9   4       35.76       69.73     21.50 o
   0  -9   4     1658.41     1490.89     80.43 o
   1  -9   4     2068.15     2011.03     95.42 o
   2  -9   4        8.76      -17.38     21.23 o
   3  -9   4       12.36       12.34     21.85 o
   4  -9   4      128.51      131.29     32.56 o
   5  -9   4       25.79       -0.69     19.88 o
   6  -9   4        0.24      -23.15     25.07 o
   7  -9   4        2.04       70.17     28.79 o
 -10  -8   4        2.63       58.27     37.90 o
  -9  -8   4       39.55      134.60     38.39 o
  -8  -8   4        0.21       54.62     89.05 o
  -7  -8   4       72.05      113.81     29.72 o
  -6  -8   4       13.13       23.29     11.76 o
  -5  -8   4      843.98      771.88     36.40 o
  -4  -8   4      334.52      366.88     25.17 o
  -3  -8   4      303.21      295.04     22.68 o
  -2  -8   4      212.59      224.80     19.88 o
  -1  -8   4      173.69      228.92     32.21 o
   0  -8   4     1786.78     1774.08     82.07 o
   1  -8   4     1611.67     1583.69     80.30 o
   2  -8   4     1983.63     2184.43     96.25 o
   3  -8   4      420.10      408.84     45.52 o
   4  -8   4       97.41      116.71     32.38 o
   5  -8   4       20.02       38.34     23.86 o
   6  -8   4       57.98       64.81     27.86 o
   7  -8   4        1.17       46.98     26.17 o
   8  -8   4       11.37       20.22     25.11 o
 -10  -7   4      123.90      127.82     34.02 o
  -9  -7   4       61.25      107.78     32.81 o
  -8  -7   4       47.22       48.80     16.48 o
  -7  -7   4       14.96       78.63     54.75 o
  -6  -7   4     2135.75     2026.92     46.75 o
  -5  -7   4      308.83      283.71     18.20 o
  -4  -7   4       56.70       71.28     12.75 o
  -3  -7   4      299.28      298.86     21.11 o
  -2  -7   4       11.64        7.04      9.35 o
  -1  -7   4      643.99      713.11     49.12 o
   0  -7   4      196.27      180.75     27.96 o
   1  -7   4       38.17       25.16     19.93 o
   2  -7   4      344.82      310.67     36.28 o
   3  -7   4      696.34      718.50     26.04 o
   4  -7   4      170.92      174.03     16.79 o
   5  -7   4      307.96      305.91     22.25 o
   6  -7   4      427.20      435.84     28.26 o
   7  -7   4      459.69      509.77     33.60 o
   8  -7   4      893.48      870.88     45.14 o
 -10  -6   4      477.00      431.68     51.80 o
  -9  -6   4      264.58      271.02     39.74 o
  -8  -6   4      774.73      754.70     57.45 o
  -7  -6   4      268.20      252.65     14.14 o
  -6  -6   4      229.11      251.83     19.95 o
  -5  -6   4     3258.55     3090.79     39.00 o
  -4  -6   4     3015.66     2957.63     39.66 o
  -3  -6   4      184.54      192.09     10.49 o
  -2  -6   4       19.28       21.59      4.20 o
  -1  -6   4      932.53     1039.83     53.43 o
   0  -6   4       12.60        6.47     15.81 o
   1  -6   4      926.65      920.55     54.96 o
   2  -6   4       11.31        7.04      7.03 o
   3  -6   4       26.57       38.22     12.47 o
   4  -6   4      718.67      698.18     29.69 o
   5  -6   4      307.71      331.18     23.35 o
   6  -6   4      639.84      611.22     32.45 o
   7  -6   4      263.63      290.40     19.92 o
   8  -6   4      356.26      320.69     21.60 o
   9  -6   4      185.46      191.18     23.36 o
 -10  -5   4      188.16      297.85     45.80 o
  -9  -5   4      394.03      521.81     53.02 o
  -8  -5   4      191.21      172.57     33.00 o
  -7  -5   4       32.68       75.00     48.68 o
  -6  -5   4      269.25      263.69     10.95 o
  -5  -5   4      322.14      306.46     12.03 o
  -4  -5   4      459.83      544.26     14.23 o
  -3  -5   4     2274.52     2095.14     27.73 o
  -2  -5   4      258.35      218.62      8.89 o
  -1  -5   4      256.32      287.96     10.65 o
   0  -5   4      850.74      747.94     44.14 o
   1  -5   4        7.64        8.32      3.46 o
   2  -5   4      418.91      427.91     41.36 o
   3  -5   4       10.54       10.71      6.96 o
   4  -5   4       31.21       27.35     11.41 o
   5  -5   4      523.83      522.09     33.19 o
   6  -5   4      246.06      203.87     20.56 o
   7  -5   4       19.10       25.29      9.18 o
   8  -5   4      211.12      231.22     18.61 o
   9  -5   4      470.09      456.35     26.31 o
 -11  -4   4       10.30        7.25     22.58 o
 -10  -4   4       12.04        3.94     20.07 o
  -9  -4   4      209.31      261.01     40.00 o
  -8  -4   4      141.94      136.44     28.80 o
  -7  -4   4      428.87      417.44     41.48 o
  -6  -4   4       90.73       86.93      8.69 o
  -5  -4   4      616.23      594.94     14.17 o
  -4  -4   4      374.59      469.07     12.26 o
  -3  -4   4     1956.82     2082.30     23.87 o
  -2  -4   4     2833.78     2776.91     30.83 o
  -1  -4   4     6125.26     6671.90     57.79 o
   0  -4   4      189.74      154.16     15.20 o
   1  -4   4       18.36       28.78     11.34 o
   2  -4   4     1766.24     1937.39     76.97 o
   3  -4   4     1362.70     1432.00     35.90 o
   4  -4   4     1620.91     1643.16     43.53 o
   5  -4   4        0.34        3.76     14.27 o
   6  -4   4      550.16      514.52     22.34 o
   7  -4   4       29.72       21.10      8.79 o
   8  -4   4        6.18       16.46      9.37 o
   9  -4   4       37.84       53.24     11.45 o
  10  -4   4       48.33       34.75     23.43 o
 -11  -3   4      134.25      105.87     34.11 o
 -10  -3   4       12.11       41.07     24.39 o
  -9  -3   4        3.97      -24.50     27.06 o
  -8  -3   4        9.21       -1.57     17.20 o
  -7  -3   4      270.41      287.72     32.74 o
  -6  -3   4       34.19       15.29     15.28 o
  -5  -3   4     1255.04     1297.76     16.76 o
  -4  -3   4     2301.93     2536.41     24.82 o
  -3  -3   4        2.16       12.74      3.87 o
  -2  -3   4     1452.93     1387.98     23.63 o
  -1  -3   4     1909.93     1925.24     28.09 o
   0  -3   4      462.22      512.45     22.08 o
   1  -3   4      789.68      808.27     28.15 o
   2  -3   4      435.14      411.73     22.78 o
   3  -3   4     5551.37     5691.31     59.29 o
   4  -3   4     1828.89     1784.53     43.12 o
   5  -3   4      577.23      526.21     20.34 o
   6  -3   4      360.82      360.28     19.61 o
   7  -3   4      108.91      128.75     13.03 o
   8  -3   4       22.34       21.89      9.63 o
   9  -3   4       54.56       51.35     11.47 o
  10  -3   4       58.35       73.97     18.66 o
 -11  -2   4      698.94      696.93     68.29 o
 -10  -2   4      221.60      157.61     28.94 o
  -9  -2   4       54.44       12.46     21.05 o
  -8  -2   4      228.03      208.73     31.51 o
  -7  -2   4      374.88      323.97     34.44 o
  -6  -2   4       28.46      -11.63     19.17 o
  -5  -2   4      326.03      295.08     28.46 o
  -4  -2   4      316.66      281.01      7.44 o
  -3  -2   4      999.46     1003.67     13.65 o
  -2  -2   4     2617.69     2623.56     28.92 o
  -1  -2   4      189.16      186.14      8.81 o
   0  -2   4     1063.54     1058.73     34.36 o
   1  -2   4     4189.86     4042.58     55.47 o
   2  -2   4     2046.33     2255.69     44.06 o
   3  -2   4      166.08      131.97     31.16 o
   4  -2   4       39.39       31.79      5.62 o
   5  -2   4      865.72      778.91     20.43 o
   6  -2   4      777.02      758.59     25.09 o
   7  -2   4      191.70      221.00     16.12 o
   8  -2   4      435.14      426.94     22.34 o
   9  -2   4      237.27      243.91     18.27 o
  10  -2   4      339.73      339.08     28.81 o
 -11  -1   4      508.33      429.50     52.94 o
 -10  -1   4      477.07      553.98     54.99 o
  -9  -1   4       10.56      -30.00     30.00 o
  -8  -1   4      348.61      348.22     39.99 o
  -7  -1   4     2094.41     2063.47     85.69 o
  -6  -1   4     3384.64     3464.18    101.98 o
  -5  -1   4     2461.59     2315.49     77.31 o
  -4  -1   4       90.22      175.85     14.37 o
  -3  -1   4      249.43      238.49      6.30 o
  -2  -1   4     1846.07     1708.02     18.76 o
  -1  -1   4       33.56       28.78      4.12 o
   0  -1   4     1205.96     1092.23     25.20 o
   1  -1   4       48.81       38.94      9.34 o
   2  -1   4       59.63       70.68     12.17 o
   3  -1   4      306.25      369.37     12.73 o
   4  -1   4      204.19      275.78     11.17 o
   5  -1   4       13.45       14.05      5.21 o
   6  -1   4      208.13      238.89     12.62 o
   7  -1   4     1075.05     1069.27     31.11 o
   8  -1   4        8.97        3.41      8.29 o
   9  -1   4       19.74       10.88      9.59 o
  10  -1   4      312.43      360.33     46.67 o
  11  -1   4      266.64      253.90     29.34 o
 -11   0   4        8.73      -25.51     32.60 o
 -10   0   4       12.69       44.51     24.42 o
  -9   0   4       37.67       57.66     23.55 o
  -8   0   4      549.52      485.78     45.18 o
  -7   0   4      946.04      959.15     63.63 o
  -6   0   4     1699.06     1729.45     72.38 o
  -5   0   4     1317.77     1132.53     54.60 o
  -4   0   4      299.70      444.86      8.23 o
  -3   0   4      281.56      319.44      7.33 o
  -2   0   4      150.65      172.72      6.14 o
  -1   0   4      193.50      195.72      6.14 o
   0   0   4     3993.48     3858.64     53.34 o
   1   0   4    18092.37    17804.20     66.20 o
   2   0   4        1.11       -2.01      7.66 o
   3   0   4      583.29      622.19     15.33 o
   4   0   4       88.43       81.15      7.81 o
   5   0   4      110.04      149.96      9.33 o
   6   0   4      568.83      614.69     18.42 o
   7   0   4       23.36       39.77      7.56 o
   8   0   4       67.84       57.15     12.32 o
   9   0   4        0.41       -5.16     18.11 o
  10   0   4      214.29      227.32     27.43 o
  11   0   4      357.94      379.89     34.70 o
 -11   1   4       96.57      117.56     32.66 o
 -10   1   4      165.69      185.56     35.44 o
  -9   1   4      117.37      119.28     28.76 o
  -8   1   4        7.60        5.52     15.47 o
  -7   1   4       87.45      130.73     26.23 o
  -6   1   4       36.44       33.95      3.82 o
  -5   1   4     1587.84     1501.14     21.27 o
  -4   1   4      822.82      926.29     14.82 o
  -3   1   4       96.22       77.64      7.06 o
  -2   1   4     1153.08     1170.87     17.04 o
  -1   1   4      233.46      218.31      9.12 o
   0   1   4    37314.26    37285.94    287.48 o
   1   1   4    35302.25    35749.23    196.70 o
   2   1   4      254.87      219.71     11.61 o
   3   1   4     1939.08     1771.04     22.93 o
   4   1   4       37.80       23.75      6.49 o
   5   1   4        2.40       -0.53      4.80 o
   6   1   4        6.17        2.73      5.34 o
   7   1   4       59.14       60.84      8.47 o
   8   1   4       60.70       49.71     11.57 o
   9   1   4       49.62       27.91     15.88 o
  10   1   4       33.24        1.61     15.14 o
  11   1   4        2.97       -5.79     17.05 o
 -11   2   4      523.12      629.94     61.17 o
 -10   2   4      104.83      108.89     27.39 o
  -9   2   4      292.76      304.74     41.06 o
  -8   2   4      320.70      320.18     38.69 o
  -7   2   4       12.40       15.04      5.30 o
  -6   2   4        1.58       -1.90      4.81 o
  -5   2   4      988.01     1055.75     20.07 o
  -4   2   4        0.04       39.54      5.53 o
  -3   2   4      538.41      591.27     12.50 o
  -2   2   4      100.03       64.60      6.90 o
  -1   2   4       54.70       50.34      9.42 o
   0   2   4     2357.93     2280.75     46.09 o
   1   2   4    19522.74    19384.47     79.18 o
   2   2   4       31.93       38.82      3.93 o
   3   2   4      516.78      446.39     12.18 o
   4   2   4        5.41       14.00      4.10 o
   5   2   4     1913.22     2274.31     26.40 o
   6   2   4     1827.79     2076.95     29.67 o
   7   2   4      649.17      656.54     20.62 o
   8   2   4      632.28      663.93     26.09 o
   9   2   4      309.04      294.03     27.69 o
  10   2   4       77.21      129.50     20.38 o
  11   2   4       68.88       68.82     19.38 o
 -10   3   4      346.95      392.67     48.52 o
  -9   3   4      702.08      749.19     62.06 o
  -8   3   4       12.15        2.46     10.07 o
  -7   3   4       97.31      108.90     10.88 o
  -6   3   4      171.65      174.68     11.68 o
  -5   3   4     1278.91     1170.31     23.35 o
  -4   3   4     1212.20     1537.73     27.83 o
  -3   3   4       40.58       60.12      6.78 o
  -2   3   4     3624.93     3498.28     35.51 o
  -1   3   4       20.43       24.49     12.92 o
   0   3   4      122.04      107.54     11.50 o
   1   3   4       95.30       97.34     11.04 o
   2   3   4      543.39      611.62     30.66 o
   3   3   4       52.84       65.45      6.92 o
   4   3   4      117.73       94.33      7.90 o
   5   3   4      162.47      157.28      7.79 o
   6   3   4      128.50      145.29      9.98 o
   7   3   4      576.12      546.21     20.86 o
   8   3   4      909.59      939.33     30.49 o
   9   3   4      222.87      248.98     43.97 o
  10   3   4      248.44      234.27     25.52 o
  11   3   4       33.79       48.33     19.64 o
 -10   4   4        9.30       27.91     24.16 o
  -9   4   4       53.30       63.76     26.36 o
  -8   4   4      490.51      456.24     26.69 o
  -7   4   4      390.19      372.02     29.30 o
  -6   4   4      537.54      529.81     21.16 o
  -5   4   4      437.35      387.78     16.53 o
  -4   4   4      346.88      444.38     16.32 o
  -3   4   4     2818.48     3028.70     37.50 o
  -2   4   4     2565.59     2591.47     46.64 o
  -1   4   4      840.77      971.24     28.73 o
   0   4   4      201.43      214.85     17.18 o
   1   4   4     3128.68     2942.74     63.24 o
   2   4   4     1192.31     1319.76     91.56 o
   3   4   4      525.15      636.23     24.64 o
   4   4   4      259.83      317.57     12.36 o
   5   4   4      116.53      151.59     11.30 o
   6   4   4      656.44      726.20     27.25 o
   7   4   4      302.25      310.96     14.47 o
   8   4   4      155.69      169.37     14.62 o
   9   4   4      506.31      488.75     35.54 o
  10   4   4       23.11       53.38     18.64 o
  11   4   4      130.74      130.74     23.24 o
 -10   5   4       15.20       30.63     27.04 o
  -9   5   4        1.29        0.46     18.46 o
  -8   5   4        9.32       19.76     10.58 o
  -7   5   4      131.70      133.97     17.96 o
  -6   5   4      356.87      385.42     24.86 o
  -5   5   4     4949.70     4766.74     69.16 o
  -4   5   4     1145.01     1090.48     25.97 o
  -3   5   4     1676.95     1607.94     33.12 o
  -2   5   4     2809.74     2796.98     53.84 o
  -1   5   4     3642.11     4323.17     73.78 o
   0   5   4      223.91      275.94     17.99 o
   1   5   4      941.94      967.85     30.93 o
   2   5   4      412.68      522.35     24.51 o
   3   5   4      620.46      560.44     20.00 o
   4   5   4       25.27       51.99     17.54 o
   5   5   4       54.60       53.87      9.06 o
   6   5   4        2.04        0.36      6.19 o
   7   5   4       16.54       96.77     25.72 o
   8   5   4        1.33        9.39      9.44 o
   9   5   4       93.84      119.12     41.02 o
  10   5   4       10.36       46.40     27.38 o
  11   5   4      134.78      151.64     31.47 o
  -9   6   4      214.78      191.59     34.23 o
  -8   6   4       43.88       48.41     13.48 o
  -7   6   4      204.28      197.57     20.90 o
  -6   6   4     3462.64     3319.55    101.46 o
  -5   6   4      453.56      463.93     23.00 o
  -4   6   4      746.92     1036.03     28.97 o
  -3   6   4        9.93        8.75      8.96 o
  -2   6   4      107.34       74.73     18.26 o
  -1   6   4      412.10      455.17     35.94 o
   0   6   4      141.48       86.20     14.10 o
   1   6   4      154.72      127.93     14.24 o
   2   6   4     2641.98     2917.28    161.42 o
   3   6   4     5853.16     6155.50    136.55 o
   4   6   4      205.16      192.58     13.09 o
   5   6   4      997.97      963.16     22.57 o
   6   6   4      800.74      821.88     32.24 o
   7   6   4      799.65      774.68     23.19 o
   8   6   4       30.11       32.30      9.63 o
   9   6   4       24.27       19.39     14.13 o
  10   6   4       56.99      104.65     21.55 o
  11   6   4       68.29       52.08     19.54 o
  -9   7   4       86.81       93.99     27.61 o
  -8   7   4      586.03      599.11     36.90 o
  -7   7   4      525.08      506.19     45.44 o
  -6   7   4      643.70      619.10     47.47 o
  -5   7   4     1290.22     1206.38     34.79 o
  -4   7   4       29.43       56.36     21.54 o
  -3   7   4      130.45       98.78     12.96 o
  -2   7   4      119.82      127.31     26.34 o
  -1   7   4      647.71      824.85     50.50 o
   0   7   4      221.30      180.41     26.04 o
   1   7   4       11.99        6.38      4.28 o
   2   7   4     1496.55     1480.00     35.85 o
   3   7   4      759.07      741.63     44.60 o
   4   7   4     1740.17     1738.00     66.50 o
   5   7   4      405.47      367.25     21.19 o
   6   7   4      346.62      350.11     23.18 o
   7   7   4       12.95       16.77     10.73 o
   8   7   4      219.16      208.77     37.35 o
   9   7   4      258.36      290.22     29.71 o
  10   7   4      272.45      340.51     33.31 o
  -9   8   4      162.33      121.98     31.93 o
  -8   8   4     2097.26     1879.22     77.10 o
  -7   8   4     1925.57     1920.81     90.81 o
  -6   8   4      833.50      759.80     57.31 o
  -5   8   4       82.52       52.78     23.00 o
  -4   8   4      524.79      474.75     42.79 o
  -3   8   4      611.89      606.02     30.82 o
  -2   8   4       52.12       40.79     22.89 o
  -1   8   4      767.10      831.56     53.80 o
   0   8   4        0.54       -2.65     14.11 o
   1   8   4      921.14      883.42     53.56 o
   2   8   4      218.10      233.15     15.80 o
   3   8   4       33.60       21.61      7.44 o
   4   8   4      283.46      282.15     31.48 o
   5   8   4        3.45        9.41      8.95 o
   6   8   4      741.18      724.34     27.31 o
   7   8   4      168.32      187.94     47.08 o
   8   8   4        7.76        9.60      9.87 o
   9   8   4      293.26      354.08     53.37 o
  10   8   4      417.03      504.61     56.91 o
  -8   9   4       44.34       64.65     20.94 o
  -7   9   4       50.00      121.71     30.88 o
  -6   9   4      299.06      241.23     37.60 o
  -5   9   4        5.69        5.35     17.88 o
  -4   9   4        2.33        3.25     19.28 o
  -3   9   4       86.41      125.24     31.26 o
  -2   9   4      244.80      248.04     35.05 o
  -1   9   4      618.47      590.50     48.42 o
   0   9   4      770.65      709.04     52.79 o
   1   9   4       30.67       18.95     18.79 o
   2   9   4        0.95       19.65     19.08 o
   3   9   4       89.32       67.78     15.46 o
   4   9   4      768.34      749.16     51.91 o
   5   9   4      228.92      222.16     16.84 o
   6   9   4     1086.04     1023.72     33.67 o
   7   9   4       11.99        7.33      8.47 o
   8   9   4       30.28       21.92     15.84 o
   9   9   4      174.04      245.33     88.46 o
  10   9   4       10.66       69.18     87.06 o
  -7  10   4      106.93      102.03     31.81 o
  -6  10   4        3.89       -5.33     18.74 o
  -5  10   4        1.70        2.40     20.99 o
  -4  10   4       16.32       -3.78     17.40 o
  -3  10   4       14.67       38.55     20.44 o
  -2  10   4      539.28      520.94     26.07 o
  -1  10   4      266.20      302.42     39.27 o
   0  10   4     3153.81     3020.31    112.16 o
   1  10   4     1433.79     1361.44     74.85 o
   2  10   4     1170.96     1261.24     71.63 o
   3  10   4      137.45      115.64     23.17 o
   4  10   4      359.80      327.20     37.58 o
   5  10   4       28.12       12.59      9.72 o
   6  10   4      573.35      563.96     26.35 o
   7  10   4        0.75       17.80      9.78 o
   8  10   4       32.51       48.97     15.61 o
   9  10   4       57.51       50.57     22.28 o
  -7  11   4       46.23       65.53     27.58 o
  -6  11   4       83.07       87.00     30.80 o
  -5  11   4       23.59       21.34     22.04 o
  -4  11   4       24.89       -0.99     18.84 o
  -3  11   4       38.84       -2.05     23.02 o
  -2  11   4      204.99      189.82     35.39 o
  -1  11   4       60.12       44.48     23.13 o
   0  11   4     2544.56     2465.39    105.76 o
   1  11   4      436.97      402.88     46.42 o
   2  11   4        3.05       12.59     23.83 o
   3  11   4      467.92      416.00     46.68 o
   4  11   4       94.94       81.05     13.85 o
   5  11   4        8.14       15.52     10.17 o
   6  11   4      821.26      853.71     33.17 o
   7  11   4      441.15      479.52     26.53 o
   8  11   4      294.98      327.25     29.60 o
   9  11   4      272.64      240.66     37.02 o
  -6  12   4      164.17      194.46     39.30 o
  -5  12   4       36.22       11.84     24.70 o
  -4  12   4      264.65      249.34     42.28 o
  -3  12   4       56.58       55.70     28.02 o
  -2  12   4       16.83       62.78     29.76 o
  -1  12   4      105.28       95.26     29.93 o
   0  12   4      121.55      129.38     35.29 o
   1  12   4       91.52       54.56     25.98 o
   2  12   4      272.43      245.36     38.81 o
   3  12   4      637.02      629.65     38.35 o
   4  12   4       36.18       35.48     12.03 o
   5  12   4       12.76       22.80     11.20 o
   6  12   4        6.58       13.81      9.28 o
   7  12   4      376.12      329.72     22.86 o
   8  12   4     1082.08     1034.80     50.55 o
  -5  13   4      198.26      177.82     39.62 o
  -4  13   4      137.50      208.52     43.23 o
  -3  13   4      131.47      227.77     45.15 o
  -2  13   4        7.12       37.16     26.44 o
  -1  13   4        7.27       -6.25     22.21 o
   0  13   4       14.99       42.49     24.60 o
   1  13   4      375.67      380.20     50.42 o
   2  13   4       60.72       90.97     29.32 o
   3  13   4       12.65       -4.35     19.40 o
   4  13   4        0.53        6.51     21.58 o
   5  13   4        1.50        1.74     18.68 o
   6  13   4        2.33        3.35     13.21 o
   7  13   4       52.46       59.78     16.68 o
  -3  14   4      465.06      468.14     61.42 o
  -2  14   4      376.54      373.56     52.17 o
  -1  14   4        4.75       15.28     25.18 o
   0  14   4      146.68      110.93     34.10 o
   1  14   4       15.75        5.63     22.00 o
   2  14   4       81.09       88.83     30.43 o
   3  14   4      259.46      295.84     44.65 o
   4  14   4      115.17      118.76     30.50 o
   5  14   4       28.85       17.06     24.24 o
   6  14   4       51.21       81.62     29.89 o
  -1  15   4      386.09      518.97     64.10 o
   0  15   4      404.67      412.45     57.72 o
   1  15   4      126.94      125.48     37.34 o
   2  15   4      115.53      165.70     38.34 o
   3  15   4      236.16      242.06     44.28 o
   4  15   4      100.73       56.27     28.61 o
  -5 -13   5       35.02       14.70     21.82 o
  -4 -13   5        2.77       20.98     20.96 o
  -3 -13   5        5.60       10.19     20.38 o
  -2 -13   5        3.71       -4.11     22.04 o
  -1 -13   5        1.75        5.97     20.51 o
   0 -13   5       66.45       79.45     36.11 o
   1 -13   5      130.97      111.21     36.97 o
   2 -13   5      155.98      157.98     39.46 o
  -6 -12   5      152.99      173.73     37.24 o
  -5 -12   5       14.00       27.77     20.53 o
  -4 -12   5      374.54      306.66     28.26 o
  -3 -12   5      430.16      375.17     37.14 o
  -2 -12   5      378.66      461.30     32.19 o
  -1 -12   5       59.45       30.37     26.67 o
   0 -12   5       17.75        3.62     21.93 o
   1 -12   5       21.66       61.95     26.50 o
   2 -12   5       17.40       53.57     30.31 o
   3 -12   5      101.82      147.33     39.35 o
   4 -12   5      156.56      150.04     40.55 o
  -7 -11   5      361.46      436.49     56.71 o
  -6 -11   5       35.35       37.32     14.21 o
  -5 -11   5      227.13      247.55     35.74 o
  -4 -11   5      536.16      438.96     31.70 o
  -3 -11   5      316.90      292.33     25.73 o
  -2 -11   5      186.55      199.41     28.44 o
  -1 -11   5       55.09       39.37     12.23 o
   0 -11   5      214.46      228.53     41.67 o
   1 -11   5     1037.99     1023.85     78.34 o
   2 -11   5        0.69        9.49     19.64 o
   3 -11   5       80.03       98.50     31.78 o
   4 -11   5        2.84      -24.19     28.68 o
   5 -11   5       54.13       59.13     33.87 o
  -8 -10   5      788.52      643.49     66.15 o
  -7 -10   5      222.64      190.50     38.24 o
  -6 -10   5       48.09       26.48     12.40 o
  -5 -10   5       87.70      126.68     27.14 o
  -4 -10   5       25.22       24.96     13.29 o
  -3 -10   5       69.27       55.99     12.59 o
  -2 -10   5      295.41      340.43     26.19 o
  -1 -10   5      292.73      324.70     25.20 o
   0 -10   5       93.60      104.21     27.56 o
   1 -10   5       21.21       25.23     19.30 o
   2 -10   5      114.89      103.02     31.73 o
   3 -10   5        1.09       -7.67     26.29 o
   4 -10   5      329.62      317.85     46.30 o
   5 -10   5       19.84       21.06     27.52 o
   6 -10   5      275.03      296.31     48.18 o
  -9  -9   5      116.35      113.93     32.20 o
  -8  -9   5      280.24      282.84     43.81 o
  -7  -9   5     1075.45      971.71     75.71 o
  -6  -9   5      520.99      465.88     31.83 o
  -5  -9   5      117.04      106.25     15.70 o
  -4  -9   5       84.67       59.01     14.14 o
  -3  -9   5      204.81      186.17     29.98 o
  -2  -9   5       20.09       28.06     21.57 o
  -1  -9   5       99.63      107.69     27.04 o
   0  -9   5       78.56       79.57     25.75 o
   1  -9   5       59.69       82.38     25.45 o
   2  -9   5      284.58      286.73     41.71 o
   3  -9   5        3.46       15.06     21.60 o
   4  -9   5      562.92      625.55     61.53 o
   5  -9   5      240.01      217.95     38.60 o
   6  -9   5      343.23      329.69     47.95 o
   7  -9   5      112.01      131.64     35.47 o
  -9  -8   5      525.45      577.01     58.78 o
  -8  -8   5       29.46       84.12     52.87 o
  -7  -8   5      472.01      460.41     56.26 o
  -6  -8   5     1242.04     1216.13     59.39 o
  -5  -8   5      174.42      199.56     17.18 o
  -4  -8   5        5.83       -2.53      9.84 o
  -3  -8   5      143.51      135.02     17.56 o
  -2  -8   5        0.97       31.79     20.58 o
  -1  -8   5      193.57      184.75     31.27 o
   0  -8   5       30.72       27.17     18.80 o
   1  -8   5      389.96      373.15     42.65 o
   2  -8   5       87.71       61.95     23.29 o
   3  -8   5     1234.25     1269.17     77.11 o
   4  -8   5       18.38       31.34     21.61 o
   5  -8   5      252.95      227.04     39.19 o
   6  -8   5      427.37      442.36     50.88 o
   7  -8   5      162.60      174.84     36.50 o
   8  -8   5       60.48       35.95     25.98 o
 -10  -7   5      249.97      255.14     40.07 o
  -9  -7   5      362.65      392.79     48.81 o
  -8  -7   5       50.17       88.08     63.51 o
  -7  -7   5       40.07       83.08     56.87 o
  -6  -7   5       16.84       11.84      8.98 o
  -5  -7   5     2168.53     2177.23     48.30 o
  -4  -7   5        3.64       -3.91      5.53 o
  -3  -7   5      225.42      212.91     12.69 o
  -2  -7   5      366.54      373.34     21.99 o
  -1  -7   5       35.83       34.33     16.94 o
   0  -7   5      932.77      915.23     57.94 o
   1  -7   5       50.97       65.29     23.94 o
   2  -7   5      108.70      100.37      8.72 o
   3  -7   5        3.15        8.94      6.64 o
   4  -7   5        0.69        9.46      8.61 o
   5  -7   5      128.24      118.10     15.06 o
   6  -7   5        6.72       25.61     12.32 o
   7  -7   5      642.51      604.12     28.19 o
   8  -7   5      324.11      306.36     44.46 o
 -10  -6   5       67.65       54.29     26.17 o
  -9  -6   5        8.71       -8.84     22.35 o
  -8  -6   5       79.74       75.72     24.94 o
  -7  -6   5      559.19      557.51     36.09 o
  -6  -6   5      626.18      613.42     26.79 o
  -5  -6   5       20.35       35.54     14.04 o
  -4  -6   5      405.91      368.45     15.05 o
  -3  -6   5      696.18      658.38     20.95 o
  -2  -6   5      480.88      384.83     14.40 o
  -1  -6   5      328.61      258.45     40.10 o
   0  -6   5      988.48      967.44     56.63 o
   1  -6   5     1424.50     1335.85    109.35 o
   2  -6   5      512.03      517.35     24.55 o
   3  -6   5      288.50      311.07     18.47 o
   4  -6   5       11.73       13.27      8.42 o
   5  -6   5       98.92       85.23     14.03 o
   6  -6   5      278.48      309.60     25.37 o
   7  -6   5        2.21        9.80      9.05 o
   8  -6   5       46.89       43.84     13.86 o
   9  -6   5        4.29       -2.12     13.27 o
 -10  -5   5        6.00       43.56     28.95 o
  -9  -5   5      185.63      283.59     40.79 o
  -8  -5   5       46.51      128.31     30.24 o
  -7  -5   5      182.41      169.18     25.47 o
  -6  -5   5       10.22        5.22      4.93 o
  -5  -5   5      107.81      112.07      8.24 o
  -4  -5   5       91.62       82.61      9.46 o
  -3  -5   5      248.55      225.48     10.07 o
  -2  -5   5      366.99      504.20     14.65 o
  -1  -5   5        1.86       30.23     15.40 o
   0  -5   5       85.47       81.58     22.49 o
   1  -5   5      198.36      228.43     30.22 o
   2  -5   5      214.95      182.89     13.76 o
   3  -5   5      539.09      454.34     21.74 o
   4  -5   5      511.15      497.14     25.76 o
   5  -5   5     2398.26     2354.77     57.56 o
   6  -5   5      489.16      533.48     23.78 o
   7  -5   5      863.66      800.56     30.95 o
   8  -5   5      374.33      363.95     22.70 o
   9  -5   5        3.02       24.20     15.18 o
 -11  -4   5       55.67       62.24     23.98 o
 -10  -4   5      224.23      229.73     36.53 o
  -9  -4   5      240.87      290.45     40.12 o
  -8  -4   5      164.63      195.41     30.55 o
  -7  -4   5      346.99      365.44     38.39 o
  -6  -4   5     1286.70     1254.87     24.36 o
  -5  -4   5      288.36      306.45     11.20 o
  -4  -4   5      179.47      198.36      8.66 o
  -3  -4   5       28.57       34.20      9.53 o
  -2  -4   5     1358.26     1542.84     24.13 o
  -1  -4   5     1168.10     1273.05     26.40 o
   0  -4   5      490.40      552.61     29.64 o
   1  -4   5      550.80      722.76     43.46 o
   2  -4   5      149.52      182.06     26.18 o
   3  -4   5      101.14       88.09     11.00 o
   4  -4   5      275.33      280.74     28.00 o
   5  -4   5     1652.61     1571.44     46.24 o
   6  -4   5      226.88      223.99     15.45 o
   7  -4   5      339.78      303.94     19.54 o
   8  -4   5      660.29      664.57     28.81 o
   9  -4   5       85.97       99.98     14.93 o
  10  -4   5      290.27      402.60     49.37 o
 -11  -3   5       43.84       29.98     25.14 o
 -10  -3   5      165.23      142.47     32.88 o
  -9  -3   5      201.43      168.85     30.18 o
  -8  -3   5      557.07      562.48     49.16 o
  -7  -3   5     1232.87     1235.51     66.00 o
  -6  -3   5      409.96      328.69     32.20 o
  -5  -3   5      104.36       94.23      5.81 o
  -4  -3   5      202.18      256.07      8.97 o
  -3  -3   5        1.36       17.85      4.89 o
  -2  -3   5      102.91      115.69     11.04 o
  -1  -3   5      125.06      161.30      9.67 o
   0  -3   5       99.53       96.41     12.58 o
   1  -3   5       75.14      101.16     14.24 o
   2  -3   5      160.64      206.37     17.15 o
   3  -3   5      514.14      587.31     39.77 o
   4  -3   5      564.90      624.01     27.49 o
   5  -3   5      106.96      110.17     10.60 o
   6  -3   5      463.55      477.62     21.06 o
   7  -3   5      983.74      994.51     32.09 o
   8  -3   5      850.47      836.64     31.53 o
   9  -3   5      650.10      702.41     30.89 o
  10  -3   5       36.39       12.83     17.27 o
 -11  -2   5       59.18       52.25     24.03 o
 -10  -2   5       54.95       32.66     19.67 o
  -9  -2   5      394.97      358.72     42.13 o
  -8  -2   5      583.07      620.20     51.85 o
  -7  -2   5      884.76      866.94     54.59 o
  -6  -2   5     1605.21     1568.07     68.49 o
  -5  -2   5      457.79      415.84      9.22 o
  -4  -2   5     3370.25     3289.59     27.32 o
  -3  -2   5     1955.03     1927.25     20.09 o
  -2  -2   5      866.21      846.92     15.17 o
  -1  -2   5       11.26        7.48      3.84 o
   0  -2   5       74.88       66.35     11.14 o
   1  -2   5       74.01       59.07     13.38 o
   2  -2   5        1.44       10.18      9.06 o
   3  -2   5       32.35       41.64     11.05 o
   4  -2   5      248.54      257.86     12.86 o
   5  -2   5        1.09        3.20      5.94 o
   6  -2   5       54.25       45.72      8.15 o
   7  -2   5        7.22       10.57      9.27 o
   8  -2   5      117.05      126.52     13.59 o
   9  -2   5      238.30      266.41     19.32 o
  10  -2   5       30.54       30.51     21.33 o
 -11  -1   5       30.26      -24.57     30.91 o
 -10  -1   5       39.58       40.46     20.89 o
  -9  -1   5       74.34       23.82     23.14 o
  -8  -1   5        2.99       40.81     16.96 o
  -7  -1   5       83.68       74.59     22.86 o
  -6  -1   5     2763.52     2732.25     93.27 o
  -5  -1   5     1195.69     1527.21     45.86 o
  -4  -1   5     4283.77     4382.43     31.96 o
  -3  -1   5      545.19      521.49      9.87 o
  -2  -1   5     1231.41     1273.44     18.17 o
  -1  -1   5     6651.40     6403.58     35.81 o
   0  -1   5     2121.97     2020.21     31.31 o
   1  -1   5       96.59       93.90     10.71 o
   2  -1   5      428.17      385.31     19.38 o
   3  -1   5       20.15       -0.03      4.20 o
   4  -1   5       32.21       16.75      5.65 o
   5  -1   5     2470.69     2437.89     34.96 o
   6  -1   5       40.56       44.26      9.35 o
   7  -1   5      627.21      644.38     24.93 o
   8  -1   5      332.98      333.74     19.28 o
   9  -1   5       81.40       99.16     16.07 o
  10  -1   5        4.75       -3.75     16.27 o
 -11   0   5      231.85      176.02     31.91 o
 -10   0   5       52.92       31.82     22.78 o
  -9   0   5      318.74      256.09     39.39 o
  -8   0   5      325.85      293.49     38.96 o
  -7   0   5      476.55      476.15     42.84 o
  -6   0   5     1447.65     1417.21     68.07 o
  -5   0   5      293.70      301.93     13.94 o
  -4   0   5       16.22       10.91      3.46 o
  -3   0   5       84.16       90.30      5.45 o
  -2   0   5      117.39      137.98      6.14 o
  -1   0   5     2999.71     3082.02     25.01 o
   0   0   5     2366.97     2253.57     23.32 o
   1   0   5     2659.26     2744.92     27.21 o
   2   0   5     1356.74     1236.43     32.20 o
   3   0   5     1139.58     1065.00     30.64 o
   4   0   5      741.11      896.48     20.96 o
   5   0   5      799.36      697.21     18.51 o
   6   0   5     1461.85     1528.59     29.99 o
   7   0   5      449.51      447.72     26.24 o
   8   0   5      824.94      834.67     36.45 o
   9   0   5       48.36       76.56     11.64 o
  10   0   5       98.96       95.92     19.13 o
  11   0   5      182.13      165.15     25.93 o
 -11   1   5        3.07        4.11     19.13 o
 -10   1   5      208.63      258.65     40.58 o
  -9   1   5      273.18      268.73     39.74 o
  -8   1   5      944.94      961.59     64.71 o
  -7   1   5     1141.99     1182.25     67.56 o
  -6   1   5     2838.70     2744.96     39.80 o
  -5   1   5     2305.81     2446.15     33.97 o
  -4   1   5     4087.82     4179.89     35.25 o
  -3   1   5      411.91      421.30     10.73 o
  -2   1   5       11.38       26.75      5.04 o
  -1   1   5       67.43       70.09      7.22 o
   0   1   5       44.46       45.79      5.03 o
   1   1   5       82.55       85.37      7.92 o
   2   1   5      241.98      189.09     12.78 o
   3   1   5       34.58       37.12      5.44 o
   4   1   5     1718.77     1759.17     26.02 o
   5   1   5      714.60      667.12     16.41 o
   6   1   5      747.85      738.99     18.53 o
   7   1   5      314.18      297.82     14.86 o
   8   1   5      796.23      760.97     29.08 o
   9   1   5      750.90      788.42     43.66 o
  10   1   5      261.37      282.60     41.19 o
  11   1   5      446.72      511.73     78.03 o
 -10   2   5      157.69      148.57     31.20 o
  -9   2   5      202.83      204.18     35.31 o
  -8   2   5       36.16       71.03     28.09 o
  -7   2   5     1086.27     1028.37     34.74 o
  -6   2   5      389.02      330.34     13.10 o
  -5   2   5        2.41       51.61      7.15 o
  -4   2   5     4186.75     4179.22     43.73 o
  -3   2   5      362.12      344.35     11.51 o
  -2   2   5      773.77      915.34     23.97 o
  -1   2   5     8719.07     8520.96    100.86 o
   0   2   5     2459.80     2418.60     39.57 o
   1   2   5     5114.19     5061.19     61.65 o
   2   2   5      250.85      235.93     21.74 o
   3   2   5      181.10      185.40      8.56 o
   4   2   5      440.55      421.47     11.74 o
   5   2   5       28.59       23.83      5.35 o
   6   2   5        4.14       -4.60      4.60 o
   7   2   5      114.67      103.71     10.04 o
   8   2   5      872.06      907.84     31.51 o
   9   2   5      723.03      720.86     42.24 o
  10   2   5      357.26      354.54     50.02 o
  11   2   5      557.45      568.51     43.32 o
 -10   3   5       65.70       68.26     26.43 o
  -9   3   5        0.27       -8.63     18.58 o
  -8   3   5        3.52       27.46     18.33 o
  -7   3   5      583.14      600.48     20.05 o
  -6   3   5     1065.55     1041.23     26.09 o
  -5   3   5       59.58       46.74      6.72 o
  -4   3   5       10.76        3.31      5.51 o
  -3   3   5     1796.62     1661.94     28.02 o
  -2   3   5      810.63      812.66     18.56 o
  -1   3   5     1615.51     1567.04     42.47 o
   0   3   5      795.27      741.74     24.20 o
   1   3   5       18.03       22.17      9.22 o
   2   3   5     1854.47     1711.97     19.98 o
   3   3   5      836.67      842.57     19.09 o
   4   3   5      245.78      281.88     14.63 o
   5   3   5      474.93      425.12     13.07 o
   6   3   5       17.45       47.04     10.54 o
   7   3   5        7.09       -0.27      9.04 o
   8   3   5       41.53       40.67     10.20 o
   9   3   5       48.99      131.14     21.05 o
  10   3   5      100.47       92.80     20.22 o
  11   3   5      227.67      243.46     29.21 o
 -10   4   5      238.45      239.84     40.15 o
  -9   4   5        7.58      -24.19     24.55 o
  -8   4   5      137.64      133.53     16.11 o
  -7   4   5       48.12       52.34     12.10 o
  -6   4   5       61.66       49.12      9.19 o
  -5   4   5      251.74      247.81     12.38 o
  -4   4   5      214.86      265.64     17.15 o
  -3   4   5      391.47      452.48     21.21 o
  -2   4   5      290.79      369.99     12.93 o
  -1   4   5      295.49      307.39     17.98 o
   0   4   5      103.89       99.69     14.30 o
   1   4   5      535.83      477.67     22.10 o
   2   4   5        7.50       15.68      7.64 o
   3   4   5       23.05        6.28      4.45 o
   4   4   5      339.02      498.59     18.78 o
   5   4   5      862.74      788.43     20.52 o
   6   4   5     1823.49     1937.10     30.47 o
   7   4   5      162.21      166.95     11.82 o
   8   4   5      526.24      486.02     23.57 o
   9   4   5      637.77      692.81     42.52 o
  10   4   5      180.66      164.27     24.66 o
  11   4   5      180.58      207.13     29.34 o
 -10   5   5      317.12      323.64     47.35 o
  -9   5   5      453.60      429.83     49.08 o
  -8   5   5      183.05      179.41     19.19 o
  -7   5   5      926.39      923.41     39.05 o
  -6   5   5      783.69      675.36     32.59 o
  -5   5   5        1.14       23.04      7.86 o
  -4   5   5      464.86      421.66     23.06 o
  -3   5   5       26.05       38.40     11.36 o
  -2   5   5      778.05      996.43     32.91 o
  -1   5   5      281.70      333.48     20.22 o
   0   5   5      456.72      455.66     22.87 o
   1   5   5      190.26      245.57     17.92 o
   2   5   5      228.44      210.61     19.42 o
   3   5   5       14.22        3.42      5.59 o
   4   5   5      144.61      153.12     18.44 o
   5   5   5     3682.92     3659.50     52.30 o
   6   5   5      393.82      386.99     14.43 o
   7   5   5      672.53      643.48     21.75 o
   8   5   5     1058.95     1117.14     57.95 o
   9   5   5      382.49      432.01     35.09 o
  10   5   5      341.60      394.55     35.00 o
  11   5   5      186.70      218.57     30.47 o
  -9   6   5      216.85      238.35     41.99 o
  -8   6   5        9.50       16.12     12.94 o
  -7   6   5       70.58       70.67     14.46 o
  -6   6   5       72.60       62.80     17.91 o
  -5   6   5       85.54      102.12     21.02 o
  -4   6   5      137.32      141.76     24.06 o
  -3   6   5      794.53      667.91     43.56 o
  -2   6   5      736.48      904.96     49.23 o
  -1   6   5      455.66      328.57     31.99 o
   0   6   5      776.24      827.06     45.48 o
   1   6   5      800.51      919.52     44.66 o
   2   6   5      183.13      215.33     18.38 o
   3   6   5      577.63      663.82     28.78 o
   4   6   5      885.35      870.05     29.92 o
   5   6   5      127.73      192.66     49.40 o
   6   6   5       71.17      115.48     31.00 o
   7   6   5      922.35      935.70     31.82 o
   8   6   5      253.23      217.42     17.14 o
   9   6   5      165.81      130.19     21.51 o
  10   6   5      253.47      275.84     31.65 o
  11   6   5      765.84      760.04     49.43 o
  -9   7   5       56.72       26.46     19.49 o
  -8   7   5      175.30      212.18     23.70 o
  -7   7   5     1966.01     1884.86     62.09 o
  -6   7   5      304.97      298.55     34.06 o
  -5   7   5      749.25      914.79     56.76 o
  -4   7   5      153.13      155.72     26.97 o
  -3   7   5      365.74      354.70     36.14 o
  -2   7   5      144.20      169.08     27.36 o
  -1   7   5      145.12      107.83     23.15 o
   0   7   5        7.71       -6.66     18.14 o
   1   7   5       84.66       92.82     22.36 o
   2   7   5      200.62      244.26     28.37 o
   3   7   5        4.56       18.96     16.58 o
   4   7   5      414.21      400.61     34.46 o
   5   7   5       15.22       22.58      9.22 o
   6   7   5       78.02      114.64     12.09 o
   7   7   5      196.98      256.82     32.29 o
   8   7   5       35.11       54.00     21.34 o
   9   7   5       72.09       85.20     20.01 o
  10   7   5      130.93      172.51     26.14 o
  -9   8   5      231.82      238.72     44.73 o
  -8   8   5      763.92      733.38     43.12 o
  -7   8   5      161.60      147.60     32.06 o
  -6   8   5      399.03      382.71     40.83 o
  -5   8   5        3.02       35.03     22.22 o
  -4   8   5       14.34       -0.19     17.09 o
  -3   8   5       63.42       44.78     20.27 o
  -2   8   5      180.93      237.92     32.98 o
  -1   8   5      835.01      804.95     53.46 o
   0   8   5     1464.95     1465.70     68.50 o
   1   8   5      710.19      737.76     23.26 o
   2   8   5      411.40      345.26     18.56 o
   3   8   5      179.72      148.06     14.25 o
   4   8   5     1156.75     1145.17     59.10 o
   5   8   5     1351.00     1317.97     42.66 o
   6   8   5       23.33       31.11      8.96 o
   7   8   5     1358.99     1348.89     47.61 o
   8   8   5       80.78      112.29     39.45 o
   9   8   5      231.03      339.18     38.73 o
  10   8   5        0.19        8.95     20.45 o
  -8   9   5      468.70      570.96     41.10 o
  -7   9   5      497.19      487.17     50.32 o
  -6   9   5        6.33       13.68     18.66 o
  -5   9   5       32.58       44.14     24.75 o
  -4   9   5       17.09       20.29     19.84 o
  -3   9   5        0.08       15.96     20.00 o
  -2   9   5      166.92      154.17     29.97 o
  -1   9   5       17.14       47.71     21.84 o
   0   9   5      905.75      883.05     60.12 o
   1   9   5      359.41      356.08     38.60 o
   2   9   5      683.65      648.84     25.48 o
   3   9   5      244.91      213.52     17.20 o
   4   9   5      487.63      474.82     42.26 o
   5   9   5     2249.41     2168.93     57.32 o
   6   9   5      232.84      264.65     18.77 o
   7   9   5      940.54      980.58     34.66 o
   8   9   5     1048.65     1072.51     45.03 o
   9   9   5      196.96      201.50     35.69 o
  10   9   5        4.80       64.12     72.60 o
  -7  10   5       30.04       47.04     26.74 o
  -6  10   5       95.32       78.97     26.03 o
  -5  10   5      348.40      340.97     44.04 o
  -4  10   5        1.88      -12.41     21.26 o
  -3  10   5      353.70      316.43     41.35 o
  -2  10   5       73.19       84.75     28.82 o
  -1  10   5       29.13       48.06     26.74 o
   0  10   5       89.45       54.85     22.71 o
   1  10   5       20.24       42.02     21.53 o
   2  10   5      222.93      243.04     34.55 o
   3  10   5       32.18       37.47     10.00 o
   4  10   5       20.58        1.22     18.46 o
   5  10   5       14.52       -3.39     10.99 o
   6  10   5     1049.31     1046.40     35.71 o
   7  10   5      743.58      742.67     30.99 o
   8  10   5      755.68      730.01     58.02 o
   9  10   5      102.39      119.01     28.65 o
  -7  11   5       10.67       38.26     24.15 o
  -6  11   5       79.80      152.89     39.34 o
  -5  11   5      244.91      259.78     42.72 o
  -4  11   5      356.53      311.83     45.04 o
  -3  11   5      135.54      193.54     35.76 o
  -2  11   5      184.10      244.90     39.95 o
  -1  11   5        1.59      -25.41     25.41 o
   0  11   5       35.42       17.26     22.07 o
   1  11   5      102.07      122.94     31.88 o
   2  11   5      396.29      427.63     45.83 o
   3  11   5      420.84      484.35     52.16 o
   4  11   5       26.86       22.90     17.31 o
   5  11   5        7.95       -4.86      9.22 o
   6  11   5       34.50       28.71     10.06 o
   7  11   5       52.32       63.51     13.04 o
   8  11   5      113.65      124.94     19.44 o
   9  11   5       37.89       56.40     23.65 o
  -6  12   5        6.53       -0.71     21.41 o
  -5  12   5       25.74       22.55     26.69 o
  -4  12   5      797.69      680.22     64.18 o
  -3  12   5      107.05      143.72     35.16 o
  -2  12   5      141.81      171.71     38.02 o
  -1  12   5      284.31      303.35     45.83 o
   0  12   5       52.28       17.30     19.37 o
   1  12   5        1.36        2.43     18.84 o
   2  12   5      284.68      379.53     46.94 o
   3  12   5        3.98        4.28     20.92 o
   4  12   5      439.54      484.74     29.28 o
   5  12   5       85.07       81.11     14.66 o
   6  12   5      128.97      154.08     16.28 o
   7  12   5      319.62      311.01     22.45 o
   8  12   5       38.17       46.59     17.80 o
  -5  13   5       20.87        1.26     28.15 o
  -4  13   5       30.87       30.13     27.01 o
  -3  13   5      205.14      220.14     43.34 o
  -2  13   5      681.84      720.47     68.30 o
  -1  13   5       60.38       62.71     29.08 o
   0  13   5      144.38      148.73     33.70 o
   1  13   5      254.73      282.97     46.57 o
   2  13   5        2.12       -2.35     24.73 o
   3  13   5      155.77      180.00     36.60 o
   4  13   5      308.27      322.81     45.81 o
   5  13   5      505.48      455.92     51.95 o
   6  13   5      199.67      188.62     25.13 o
   7  13   5      122.64      123.03     21.70 o
  -3  14   5       32.28       22.63     25.69 o
  -2  14   5       58.13       51.98     29.52 o
  -1  14   5        2.28       12.75     22.40 o
   0  14   5        8.47       -0.90     25.57 o
   1  14   5       56.57       61.34     29.89 o
   2  14   5       22.35       -6.53     26.28 o
   3  14   5      323.75      330.54     47.69 o
   4  14   5       60.22       84.08     32.43 o
   5  14   5       61.12       63.91     27.59 o
   6  14   5      453.71      454.46     37.40 o
  -1  15   5      176.12      129.42     41.45 o
   0  15   5      203.20      205.57     45.86 o
   1  15   5        1.63       16.24     22.45 o
   2  15   5        4.86      -20.55     26.61 o
   3  15   5      120.19       85.27     28.80 o
   4  15   5      144.66      175.06     38.60 o
  -4 -13   6      244.63      292.86     45.66 o
  -3 -13   6       82.29      149.70     38.07 o
  -2 -13   6      473.59      438.73     55.92 o
  -1 -13   6       48.90       49.45     29.65 o
   0 -13   6        1.76      -31.52     31.52 o
   1 -13   6       13.76      -17.43     34.34 o
  -6 -12   6       18.92       41.24     30.09 o
  -5 -12   6       16.24       14.92     20.89 o
  -4 -12   6       79.70       58.43     14.24 o
  -3 -12   6      293.06      269.86     26.90 o
  -2 -12   6      181.93      174.63     27.26 o
  -1 -12   6      672.78      700.11     67.16 o
   0 -12   6      206.94      232.04     42.56 o
   1 -12   6       83.25      110.29     33.95 o
   2 -12   6      440.62      509.96     64.09 o
   3 -12   6       50.71       62.08     34.28 o
  -7 -11   6        6.25       -1.74     17.95 o
  -6 -11   6       12.55       34.30     24.88 o
  -5 -11   6        3.87      -10.14     14.36 o
  -4 -11   6        1.56      -10.67     10.67 o
  -3 -11   6       31.93       33.47     12.13 o
  -2 -11   6       16.43       10.74     10.74 o
  -1 -11   6        4.19       20.84     16.22 o
   0 -11   6      752.40      772.83     67.88 o
   1 -11   6       92.02       81.25     31.67 o
   2 -11   6       79.87       94.38     31.61 o
   3 -11   6       92.42       88.64     28.46 o
   4 -11   6      496.63      529.24     61.37 o
   5 -11   6      330.53      343.79     53.79 o
  -8 -10   6       10.36       20.73     19.61 o
  -7 -10   6      812.31      778.73     71.33 o
  -6 -10   6       74.30       87.86     17.67 o
  -5 -10   6      392.03      326.76     27.85 o
  -4 -10   6       33.31       23.70     12.67 o
  -3 -10   6      186.54      209.00     22.75 o
  -2 -10   6      512.77      477.63     31.32 o
  -1 -10   6        0.43       -9.04     20.01 o
   0 -10   6       32.01       49.33     28.49 o
   1 -10   6      663.75      667.36     62.50 o
   2 -10   6      173.79      176.23     36.72 o
   3 -10   6      134.74      150.88     36.32 o
   4 -10   6       32.55       42.73     24.63 o
   5 -10   6        2.92      -32.31     32.31 o
   6 -10   6       12.09      -18.42     27.78 o
  -9  -9   6       48.94       59.81     26.74 o
  -8  -9   6      141.56       86.98     31.54 o
  -7  -9   6      226.60      257.24     41.75 o
  -6  -9   6      346.48      335.15     27.54 o
  -5  -9   6       80.78       82.86     14.89 o
  -4  -9   6       78.87      111.51     17.04 o
  -3  -9   6       53.21       25.68     10.97 o
  -2  -9   6      187.90      207.06     21.78 o
  -1  -9   6       67.34       59.07     24.19 o
   0  -9   6      294.68      407.05     47.94 o
   1  -9   6      794.94      767.65     62.25 o
   2  -9   6      103.94       53.93     26.91 o
   3  -9   6      449.60      444.93     50.64 o
   4  -9   6      401.24      392.88     50.29 o
   5  -9   6       25.58       10.08     20.45 o
   6  -9   6       82.36      108.65     34.93 o
  -9  -8   6       59.14      131.46     39.02 o
  -8  -8   6      108.58      164.18     73.29 o
  -7  -8   6      249.32      222.87     38.45 o
  -6  -8   6        0.85        5.74     17.91 o
  -5  -8   6        1.17        3.62      8.38 o
  -4  -8   6        2.00        1.99      9.66 o
  -3  -8   6      515.41      512.88     30.24 o
  -2  -8   6      205.30      205.27     20.81 o
  -1  -8   6     1165.66     1222.38     69.80 o
   0  -8   6      271.02      342.76     41.56 o
   1  -8   6     2632.02     2418.21    102.81 o
   2  -8   6     2765.00     2992.81    115.72 o
   3  -8   6       19.36       28.41     25.09 o
   4  -8   6       39.07       24.70     19.59 o
   5  -8   6      147.77      164.28     34.42 o
   6  -8   6        0.69        1.26     21.97 o
   7  -8   6       18.57       14.14     22.24 o
 -10  -7   6       34.51       40.71     24.53 o
  -9  -7   6       21.44        3.89     20.08 o
  -8  -7   6       50.17       89.26     22.64 o
  -7  -7   6        3.36       14.55     37.88 o
  -6  -7   6        0.01       -8.00      8.80 o
  -5  -7   6       40.86       49.50     10.38 o
  -4  -7   6      244.72      247.60     15.25 o
  -3  -7   6       76.56       83.04      8.89 o
  -2  -7   6       74.55       74.65      8.30 o
  -1  -7   6       21.62       14.56     15.50 o
   0  -7   6      192.82      200.68     30.79 o
   1  -7   6     1661.30     1629.80     79.76 o
   2  -7   6      631.46      614.80     49.86 o
   3  -7   6      878.96      848.84     29.47 o
   4  -7   6       23.12       11.36      7.88 o
   5  -7   6      236.25      245.34     21.22 o
   6  -7   6        6.01        6.34     13.30 o
   7  -7   6       28.52      -14.83     26.26 o
   8  -7   6      152.32      225.91     40.05 o
 -10  -6   6      609.38      551.52     55.70 o
  -9  -6   6      300.79      291.98     39.42 o
  -8  -6   6      240.90      256.47     37.79 o
  -7  -6   6        1.59       22.70     21.61 o
  -6  -6   6     1551.39     1534.10     33.01 o
  -5  -6   6      140.92      153.98     23.73 o
  -4  -6   6       87.28       67.58      9.16 o
  -3  -6   6      153.29      150.94     11.08 o
  -2  -6   6       26.62       35.42      6.02 o
  -1  -6   6       94.32      118.08     22.24 o
   0  -6   6       21.62       28.77     17.00 o
   1  -6   6       93.99       76.11     22.62 o
   2  -6   6        0.86        1.70      6.67 o
   3  -6   6      420.64      436.48     21.78 o
   4  -6   6      238.13      228.65     18.57 o
   5  -6   6      241.98      270.28     22.51 o
   6  -6   6       27.98       33.28     11.95 o
   7  -6   6      265.52      253.29     18.65 o
   8  -6   6      296.99      362.53     29.80 o
 -10  -5   6      235.06      272.49     43.87 o
  -9  -5   6      318.77      416.64     49.94 o
  -8  -5   6      184.43      310.73     40.22 o
  -7  -5   6       38.62       64.65     45.82 o
  -6  -5   6      672.11      627.60     16.91 o
  -5  -5   6      309.36      317.26     13.06 o
  -4  -5   6     1234.08     1197.01     21.78 o
  -3  -5   6       72.29       86.30      7.28 o
  -2  -5   6      202.51      217.35     16.51 o
  -1  -5   6     2442.31     2545.44     48.17 o
   0  -5   6       19.36       44.33     19.24 o
   1  -5   6      489.52      528.83     41.61 o
   2  -5   6        2.63        1.22     18.65 o
   3  -5   6       84.26       93.96     11.27 o
   4  -5   6      185.17      184.95     16.61 o
   5  -5   6      731.85      752.54     33.97 o
   6  -5   6      732.90      751.12     27.71 o
   7  -5   6      675.07      683.98     31.34 o
   8  -5   6      126.49      127.08     18.74 o
   9  -5   6      471.48      512.85     37.06 o
 -10  -4   6       51.51       21.97     23.31 o
  -9  -4   6      186.88      180.28     35.12 o
  -8  -4   6     1107.57     1137.36     69.72 o
  -7  -4   6       23.14       17.02     17.81 o
  -6  -4   6      304.82      310.68     10.54 o
  -5  -4   6      140.57      132.88      9.96 o
  -4  -4   6     1346.89     1282.57     21.44 o
  -3  -4   6      485.46      505.16     14.99 o
  -2  -4   6     3718.89     3834.48     47.10 o
  -1  -4   6     6223.36     6296.81     58.35 o
   0  -4   6      169.25      189.32     24.40 o
   1  -4   6       33.80       65.30     21.08 o
   2  -4   6      125.73      119.48     24.88 o
   3  -4   6      262.02      609.19     52.18 o
   4  -4   6        8.32       15.48      8.44 o
   5  -4   6        0.07       68.97     15.94 o
   6  -4   6      143.82      143.80     13.23 o
   7  -4   6      174.62      170.24     14.78 o
   8  -4   6      268.89      259.32     19.75 o
   9  -4   6      178.65      168.69     22.64 o
 -10  -3   6       18.98       38.55     21.08 o
  -9  -3   6       68.54       66.08     22.72 o
  -8  -3   6        0.05        3.70     17.77 o
  -7  -3   6        1.49        0.19     16.21 o
  -6  -3   6      157.54      155.99     16.68 o
  -5  -3   6      437.72      418.23     12.04 o
  -4  -3   6       13.76       24.40      5.23 o
  -3  -3   6      488.12      533.64     13.03 o
  -2  -3   6     2154.17     1993.63     27.10 o
  -1  -3   6       53.79       46.43      6.54 o
   0  -3   6     1991.28     2160.94     77.67 o
   1  -3   6        4.86       12.22      9.44 o
   2  -3   6      348.08      468.30     36.14 o
   3  -3   6     6451.70     6280.36    128.71 o
   4  -3   6     4595.92     4763.08     74.50 o
   5  -3   6     1657.20     1697.84     35.79 o
   6  -3   6      301.27      312.28     17.86 o
   7  -3   6        5.49        3.93      7.95 o
   8  -3   6       24.82       48.66     10.96 o
   9  -3   6        2.56      -13.66     13.66 o
  10  -3   6      107.42      118.72     29.97 o
 -11  -2   6       36.91       30.34     19.24 o
 -10  -2   6      249.75      242.28     39.12 o
  -9  -2   6        8.50      -24.06     24.06 o
  -8  -2   6     1311.86     1374.98     76.02 o
  -7  -2   6     1418.08     1296.74     66.83 o
  -6  -2   6       46.64       39.63     13.96 o
  -5  -2   6      352.26      394.85     10.77 o
  -4  -2   6      143.00      150.20      7.69 o
  -3  -2   6      357.26      408.32     11.11 o
  -2  -2   6       47.05       52.88      5.69 o
  -1  -2   6       87.08      108.54      8.88 o
   0  -2   6        1.43       14.41      7.04 o
   1  -2   6      232.88      223.30     17.02 o
   2  -2   6     1120.65     1125.02     35.97 o
   3  -2   6      565.67      440.29     35.14 o
   4  -2   6     3174.36     3126.95     47.87 o
   5  -2   6      287.84      304.90     15.39 o
   6  -2   6     1546.29     1521.57     35.41 o
   7  -2   6       27.45       25.81      7.73 o
   8  -2   6      103.01       99.93     12.64 o
   9  -2   6        9.41       13.96      9.01 o
  10  -2   6      106.65      141.58     33.00 o
 -11  -1   6        2.40      -30.84     30.84 o
 -10  -1   6       97.73       66.80     21.17 o
  -9  -1   6      117.18      107.44     24.06 o
  -8  -1   6       18.82       18.83     20.05 o
  -7  -1   6      630.31      604.02     50.28 o
  -6  -1   6     1003.00      985.01     58.01 o
  -5  -1   6       16.46       15.49      3.29 o
  -4  -1   6        6.28        2.03      3.91 o
  -3  -1   6       68.99       99.70      7.50 o
  -2  -1   6      427.85      459.16     10.33 o
  -1  -1   6        5.40        6.55      3.86 o
   0  -1   6      110.63      134.74      8.51 o
   1  -1   6     3152.08     3000.92     27.69 o
   2  -1   6       42.27       29.57     10.16 o
   3  -1   6      183.27      173.85      8.50 o
   4  -1   6      183.53      146.01     10.47 o
   5  -1   6     1189.69     1339.62     29.28 o
   6  -1   6     1381.96     1353.74     32.64 o
   7  -1   6     1392.37     1312.63     34.99 o
   8  -1   6       13.00       31.87     12.75 o
   9  -1   6        5.16      -11.87     12.97 o
  10  -1   6      698.57      674.25     44.37 o
 -11   0   6       77.89       14.06     28.42 o
 -10   0   6      105.05       96.41     28.67 o
  -9   0   6       10.74       18.07     23.30 o
  -8   0   6      366.72      347.98     41.05 o
  -7   0   6      206.53      206.42     31.07 o
  -6   0   6     3454.89     3664.71    110.02 o
  -5   0   6     2919.76     2762.22     26.75 o
  -4   0   6     1240.34     1388.84     27.05 o
  -3   0   6       46.07       89.44      5.80 o
  -2   0   6       45.62       36.01      4.47 o
  -1   0   6       14.62       15.52      4.49 o
   0   0   6     1011.03      988.31     18.96 o
   1   0   6        5.92        4.57      4.36 o
   2   0   6     1252.09     1190.17     33.59 o
   3   0   6      954.89     1082.22     33.13 o
   4   0   6      607.96      672.69     27.40 o
   5   0   6       62.59       75.49     18.24 o
   6   0   6      284.85      277.85     21.72 o
   7   0   6      555.62      587.59     24.59 o
   8   0   6      110.70       96.16     18.72 o
   9   0   6      340.51      353.69     22.72 o
  10   0   6      409.65      380.40     32.99 o
 -11   1   6       13.86       28.66     24.24 o
 -10   1   6        8.59       21.92     22.93 o
  -9   1   6        1.06        2.60     18.00 o
  -8   1   6     1139.32     1055.23     70.16 o
  -7   1   6     1638.66     1600.08     78.94 o
  -6   1   6       89.91      148.36     16.25 o
  -5   1   6       11.05       11.06      4.46 o
  -4   1   6      147.97      197.83      9.08 o
  -3   1   6      122.50      120.58      7.04 o
  -2   1   6      696.44      640.01     14.96 o
  -1   1   6      657.94      665.97     13.11 o
   0   1   6     6297.11     6017.30     45.48 o
   1   1   6    29788.35    30462.69    346.50 o
   2   1   6     1131.75     1067.80     22.64 o
   3   1   6      934.02      926.07     16.09 o
   4   1   6      475.53      423.78     13.29 o
   5   1   6      235.03      190.31     10.37 o
   6   1   6      278.07      222.71     15.51 o
   7   1   6       10.52       -4.38      9.22 o
   8   1   6       75.97      124.26     14.18 o
   9   1   6        1.06        4.68     12.06 o
  10   1   6        4.58       33.02     15.67 o
  11   1   6       50.51       88.40     21.52 o
 -10   2   6      176.35      182.67     33.86 o
  -9   2   6       49.13       64.16     24.73 o
  -8   2   6      262.33      283.04     39.15 o
  -7   2   6      111.04      110.20      7.71 o
  -6   2   6        8.21       10.39      5.40 o
  -5   2   6      419.59      470.34     16.02 o
  -4   2   6       81.64      101.01      7.54 o
  -3   2   6      456.88      475.52     13.87 o
  -2   2   6        1.16        0.97      7.03 o
  -1   2   6        1.47        6.34      8.48 o
   0   2   6     3462.68     3409.61     58.50 o
   1   2   6     9956.15     9773.75     63.32 o
   2   2   6     1365.54     1306.01     26.49 o
   3   2   6     1203.35     1150.58     25.95 o
   4   2   6     3737.41     3590.68     38.17 o
   5   2   6       12.92        9.64      4.33 o
   6   2   6        8.24        5.88      4.78 o
   7   2   6      698.02      628.71     26.01 o
   8   2   6      260.03      318.55     20.23 o
   9   2   6      488.92      518.45     37.13 o
  10   2   6      420.94      425.90     35.52 o
  11   2   6        4.41       31.98     18.93 o
 -10   3   6      574.89      649.15     63.51 o
  -9   3   6      482.01      433.84     51.37 o
  -8   3   6     1239.33     1245.83     76.16 o
  -7   3   6       15.76        7.23      8.04 o
  -6   3   6      403.11      380.91     16.41 o
  -5   3   6      396.44      360.59     15.92 o
  -4   3   6        2.44       -4.60      6.05 o
  -3   3   6      462.02      482.95     16.19 o
  -2   3   6      763.41      761.30     24.95 o
  -1   3   6      164.43      191.69     14.81 o
   0   3   6       76.06       61.86     10.74 o
   1   3   6      113.51       82.72     11.33 o
   2   3   6      787.11      837.60     22.06 o
   3   3   6      536.51      552.58     17.47 o
   4   3   6      533.99      502.85     16.57 o
   5   3   6      100.55       84.76      8.15 o
   6   3   6       90.33       65.59      6.33 o
   7   3   6     1302.84     1274.29     36.34 o
   8   3   6      960.07     1025.82     34.41 o
   9   3   6      779.97      788.98     44.33 o
  10   3   6        1.17        8.46     16.16 o
  11   3   6       41.16       53.78     19.76 o
 -10   4   6      189.17      209.61     38.09 o
  -9   4   6      251.61      243.34     37.86 o
  -8   4   6      205.47      222.43     36.67 o
  -7   4   6      365.27      351.49     23.07 o
  -6   4   6       42.13       64.28      9.94 o
  -5   4   6      246.56      226.03     14.35 o
  -4   4   6       37.89       29.40      8.79 o
  -3   4   6      965.08     1000.58     23.50 o
  -2   4   6      560.76      495.22     23.17 o
  -1   4   6      232.61      274.57     17.91 o
   0   4   6       66.52       75.59     11.12 o
   1   4   6     1582.87     1577.62     39.16 o
   2   4   6       17.32       38.13      8.51 o
   3   4   6     1133.32     1266.90     29.44 o
   4   4   6       89.05      112.77     11.45 o
   5   4   6      465.14      500.11     20.64 o
   6   4   6      314.02      328.45     14.72 o
   7   4   6      386.44      386.06     21.45 o
   8   4   6      491.54      496.69     24.92 o
   9   4   6     1048.12     1075.79     62.82 o
  10   4   6       72.04       79.82     20.73 o
  11   4   6        1.24       15.81     16.82 o
 -10   5   6       35.50      -12.94     24.24 o
  -9   5   6      109.30       95.28     30.51 o
  -8   5   6       56.49       97.74     29.55 o
  -7   5   6       34.18       31.92     14.08 o
  -6   5   6      320.83      359.13     25.41 o
  -5   5   6       12.60       22.68     13.36 o
  -4   5   6     1713.97     1580.83     42.99 o
  -3   5   6      766.38      734.38     29.59 o
  -2   5   6     4286.26     4249.77     43.75 o
  -1   5   6      446.10      443.35     23.06 o
   0   5   6     1544.17     1651.29     43.33 o
   1   5   6      467.10      465.46     23.90 o
   2   5   6     1117.99     1174.97     40.49 o
   3   5   6       80.53      121.07      9.11 o
   4   5   6       99.22       98.40     27.23 o
   5   5   6      469.17      556.60     63.57 o
   6   5   6       47.54       52.59     13.77 o
   7   5   6        2.17        0.09      9.83 o
   8   5   6      193.09      212.67     17.81 o
   9   5   6      229.49      263.29     31.44 o
  10   5   6      472.57      559.11     83.55 o
  11   5   6       87.12      129.09     25.72 o
  -9   6   6       21.98       17.91     18.42 o
  -8   6   6        0.03       10.86     17.07 o
  -7   6   6        0.09        4.27     10.88 o
  -6   6   6      312.09      414.84     36.64 o
  -5   6   6      524.75      534.55     40.84 o
  -4   6   6      191.03      173.91     25.70 o
  -3   6   6      111.75      175.79     26.54 o
  -2   6   6     2933.70     3084.25     89.30 o
  -1   6   6     3443.84     3270.63     89.89 o
   0   6   6        3.86       13.42     18.30 o
   1   6   6      563.34      684.24     42.31 o
   2   6   6       19.32       15.17     13.48 o
   3   6   6     4538.03     4493.22    104.57 o
   4   6   6     1820.95     1738.38     41.02 o
   5   6   6      315.13      428.92     60.53 o
   6   6   6     1146.77     1191.27    103.88 o
   7   6   6      718.93      707.25     28.71 o
   8   6   6       42.26       44.63     11.11 o
   9   6   6       58.78       50.19     16.05 o
  10   6   6        0.31       -1.18     13.53 o
  -9   7   6       71.76      103.57     26.96 o
  -8   7   6       75.70      113.96     29.03 o
  -7   7   6       50.85       34.74     27.99 o
  -6   7   6        0.48        1.30     17.18 o
  -5   7   6       28.91       23.33     17.14 o
  -4   7   6      199.23      225.33     31.38 o
  -3   7   6       70.05       71.74     20.15 o
  -2   7   6       61.93       64.64     18.65 o
  -1   7   6      382.72      343.53     33.62 o
   0   7   6       92.37       95.55     22.37 o
   1   7   6      145.39      122.28     22.68 o
   2   7   6      140.51       98.87     20.82 o
   3   7   6     5581.29     5580.13    123.52 o
   4   7   6     3850.55     3975.52     83.20 o
   5   7   6     1238.39     1256.22     40.87 o
   6   7   6     1931.29     1985.74     98.08 o
   7   7   6      157.04      172.49     36.44 o
   8   7   6       47.22       73.48     20.82 o
   9   7   6       29.77       42.08     15.53 o
  10   7   6      259.01      292.88     31.63 o
  -8   8   6       45.29       38.13     26.64 o
  -7   8   6      186.74      171.38     29.55 o
  -6   8   6        9.13       -9.36     17.15 o
  -5   8   6       23.65       15.96     17.66 o
  -4   8   6       98.23       92.38     25.63 o
  -3   8   6       21.62       32.69     18.64 o
  -2   8   6       67.31       85.53     23.85 o
  -1   8   6       65.43       65.57     21.89 o
   0   8   6       49.57       46.45     17.90 o
   1   8   6      566.57      647.53     48.10 o
   2   8   6        0.66       12.16     18.91 o
   3   8   6       37.55       35.58     18.11 o
   4   8   6        6.00        9.11     14.88 o
   5   8   6     1100.30     1154.05     40.06 o
   6   8   6      364.01      334.66     23.44 o
   7   8   6       20.96       15.10     10.31 o
   8   8   6       84.35       72.82     17.29 o
   9   8   6      249.97      311.31     31.45 o
  10   8   6      255.70      326.48     88.99 o
  -8   9   6      143.10       84.49     27.89 o
  -7   9   6      875.92      780.35     60.50 o
  -6   9   6      149.75      157.90     31.91 o
  -5   9   6       10.86       23.56     17.73 o
  -4   9   6       24.86       -0.64     17.95 o
  -3   9   6      466.00      523.36     48.27 o
  -2   9   6      173.11      156.54     30.65 o
  -1   9   6       26.47       39.49     23.10 o
   0   9   6      297.81      281.38     37.37 o
   1   9   6      285.00      263.92     17.10 o
   2   9   6        0.80       -2.01      6.93 o
   3   9   6       59.17       53.31      9.91 o
   4   9   6      230.01      237.33     32.31 o
   5   9   6      131.18      211.48     21.25 o
   6   9   6        8.04       -2.02      7.78 o
   7   9   6      457.95      448.67     23.73 o
   8   9   6        4.62       18.61     12.03 o
   9   9   6       73.94       43.53     19.59 o
  10   9   6      441.45      541.33     78.06 o
  -7  10   6        3.95        3.54     20.96 o
  -6  10   6       68.69       48.85     23.63 o
  -5  10   6      132.01      106.60     29.10 o
  -4  10   6       66.17       95.28     30.80 o
  -3  10   6       16.47       21.66     18.52 o
  -2  10   6      140.85      154.91     33.67 o
  -1  10   6     1087.73     1133.22     72.06 o
   0  10   6     1115.72     1187.41     72.03 o
   1  10   6     1700.25     1680.30     83.45 o
   2  10   6      213.46      180.72     27.27 o
   3  10   6      950.56      887.60     65.13 o
   4  10   6        5.73       -9.89     19.35 o
   5  10   6      638.19      671.07     34.59 o
   6  10   6      122.15      114.87     13.46 o
   7  10   6      166.21      169.34     16.52 o
   8  10   6       51.77       72.09     21.40 o
   9  10   6        1.19        4.37     20.89 o
  -7  11   6       20.22       33.52     27.08 o
  -6  11   6        0.10       11.34     24.03 o
  -5  11   6        0.39        1.70     19.53 o
  -4  11   6      143.57      107.61     31.23 o
  -3  11   6      425.27      416.95     49.97 o
  -2  11   6      535.86      524.63     52.75 o
  -1  11   6       54.24       45.70     25.47 o
   0  11   6     1051.82     1091.21     72.83 o
   1  11   6     3486.75     3340.01    122.85 o
   2  11   6      477.81      543.25     52.79 o
   3  11   6      391.55      354.40     43.84 o
   4  11   6       24.71       56.06     23.94 o
   5  11   6      215.65      195.62     33.84 o
   6  11   6       91.65      114.87     14.02 o
   7  11   6      352.40      354.87     23.56 o
   8  11   6      243.06      297.68     26.62 o
   9  11   6      140.66      141.30     33.43 o
  -6  12   6       41.50       20.04     25.29 o
  -5  12   6       73.74       88.88     32.51 o
  -4  12   6       24.33       25.56     24.17 o
  -3  12   6       52.39       20.42     24.25 o
  -2  12   6      115.49      116.51     32.52 o
  -1  12   6       17.72       32.04     27.00 o
   0  12   6      171.35      160.52     33.41 o
   1  12   6       28.50       35.92     25.57 o
   2  12   6       33.01       17.96     19.57 o
   3  12   6      229.80      249.69     40.35 o
   4  12   6      389.93      416.96     48.42 o
   5  12   6       16.27       10.91     10.00 o
   6  12   6       28.17       21.71     12.74 o
   7  12   6      203.26      223.74     19.60 o
   8  12   6      304.47      370.78     34.91 o
  -5  13   6      161.92      208.92     43.60 o
  -4  13   6      194.19      171.06     40.19 o
  -3  13   6      189.31      237.18     43.14 o
  -2  13   6      111.96      124.91     32.83 o
  -1  13   6      254.94      207.92     39.81 o
   0  13   6      128.91      191.83     37.81 o
   1  13   6      962.21      963.92     76.52 o
   2  13   6       78.43      135.25     37.97 o
   3  13   6      103.95       69.48     30.31 o
   4  13   6      467.07      494.86     54.71 o
   5  13   6       26.90       17.37      9.81 o
   6  13   6        0.76        0.41     10.08 o
   7  13   6       61.39       66.17     16.11 o
  -3  14   6      208.42      259.34     50.48 o
  -2  14   6      820.23      767.50     74.14 o
  -1  14   6      233.68      226.63     43.34 o
   0  14   6      413.41      372.91     52.87 o
   1  14   6       34.54       48.30     25.65 o
   2  14   6      199.28      219.39     39.35 o
   3  14   6      122.71       91.26     29.49 o
   4  14   6       48.89       81.60     35.50 o
   5  14   6        0.12        2.22     24.64 o
   6  14   6        0.18      -13.25     13.25 o
  -1  15   6        3.70      -10.39     26.37 o
   0  15   6       11.52      -14.42     26.35 o
   1  15   6       93.10      116.60     35.09 o
   2  15   6      357.94      395.35     54.67 o
   3  15   6      177.59      199.11     42.79 o
   4  15   6      424.14      404.51     56.06 o
  -3 -13   7        7.99       21.08     24.65 o
  -2 -13   7      142.44      121.26     36.45 o
  -1 -13   7     1062.98     1142.08     89.24 o
   0 -13   7       81.00       80.85     38.82 o
  -5 -12   7       95.26       82.95     30.41 o
  -4 -12   7       34.08       41.31     15.01 o
  -3 -12   7      114.31      104.03     26.77 o
  -2 -12   7      138.51      154.98     21.40 o
  -1 -12   7        1.35       18.57     22.86 o
   0 -12   7      370.74      294.25     47.61 o
   1 -12   7      312.30      320.08     50.27 o
   2 -12   7       56.29       44.35     29.48 o
  -7 -11   7      363.66      373.80     53.80 o
  -6 -11   7       58.85      143.03     38.39 o
  -5 -11   7      225.66      188.83     24.13 o
  -4 -11   7      584.16      569.14     36.73 o
  -3 -11   7     1057.32      884.40     45.36 o
  -2 -11   7       88.84       75.67     16.82 o
  -1 -11   7      273.80      325.00     29.19 o
   0 -11   7      143.20      156.87     37.75 o
   1 -11   7        0.22       -2.53     26.02 o
   2 -11   7       26.04       16.76     27.47 o
   3 -11   7       14.94      -14.35     28.43 o
   4 -11   7      301.54      381.17     56.08 o
  -7 -10   7       35.98       48.43     27.58 o
  -6 -10   7      246.48      279.72     44.16 o
  -5 -10   7      256.30      210.82     24.08 o
  -4 -10   7      359.12      334.50     28.40 o
  -3 -10   7      770.44      638.91     37.83 o
  -2 -10   7      384.46      372.37     32.53 o
  -1 -10   7      374.57      422.96     50.87 o
   0 -10   7      469.28      502.29     54.29 o
   1 -10   7      195.63      193.82     38.65 o
   2 -10   7       52.17       82.28     31.31 o
   3 -10   7     1014.06      977.48     79.68 o
   4 -10   7      901.38     1066.72     83.28 o
   5 -10   7      452.71      523.21     62.33 o
  -8  -9   7       21.57       12.24     19.28 o
  -7  -9   7      223.96      218.14     38.74 o
  -6  -9   7       25.74       15.70     11.46 o
  -5  -9   7       37.23       27.44     10.08 o
  -4  -9   7       23.60        6.39     11.28 o
  -3  -9   7       62.28       37.02     14.12 o
  -2  -9   7       94.78       89.94     17.23 o
  -1  -9   7       26.25       16.99     18.63 o
   0  -9   7       66.43       70.00     27.05 o
   1  -9   7        1.65       -0.45     22.18 o
   2  -9   7      136.21       77.35     28.92 o
   3  -9   7      827.24      815.10     70.01 o
   4  -9   7      101.88      114.46     35.80 o
   5  -9   7      140.58      105.37     33.11 o
   6  -9   7      382.61      435.65     56.29 o
  -9  -8   7      177.85      260.56     45.65 o
  -8  -8   7        6.67       -9.95     17.85 o
  -7  -8   7        1.62       33.11     21.08 o
  -6  -8   7      646.53      579.74     28.53 o
  -5  -8   7      528.74      454.50     25.21 o
  -4  -8   7       60.77       62.45     15.07 o
  -3  -8   7      426.97      378.37     27.57 o
  -2  -8   7      231.28      218.32     35.06 o
  -1  -8   7       35.21       16.86     19.06 o
   0  -8   7       16.85       14.09     17.70 o
   1  -8   7      139.56      128.95     30.57 o
   2  -8   7       52.66       63.78     28.56 o
   3  -8   7       17.81       30.70     21.15 o
   4  -8   7       97.73      155.87     34.32 o
   5  -8   7      553.09      517.13     57.48 o
   6  -8   7      480.44      521.64     57.61 o
   7  -8   7      369.68      479.24     59.88 o
  -9  -7   7       89.31      136.36     35.69 o
  -8  -7   7      352.41      382.77     43.46 o
  -7  -7   7        1.45       57.27     73.20 o
  -6  -7   7      779.55      751.53     30.27 o
  -5  -7   7        2.37       11.84     10.49 o
  -4  -7   7      122.43      145.80     12.75 o
  -3  -7   7      443.56      423.03     25.48 o
  -2  -7   7       36.91       33.40      6.87 o
  -1  -7   7        3.28       20.05     17.19 o
   0  -7   7      242.71      236.13     16.50 o
   1  -7   7       49.33       46.12      7.50 o
   2  -7   7      320.47      339.88     17.02 o
   3  -7   7        0.16        6.57      9.73 o
   4  -7   7      286.18      288.82     20.79 o
   5  -7   7        6.84       17.21     24.49 o
   6  -7   7      206.49      168.96     35.31 o
   7  -7   7      269.11      243.66     38.88 o
   8  -7   7      217.47      264.19     43.64 o
 -10  -6   7      165.31      120.89     30.35 o
  -9  -6   7        3.92      -25.41     25.41 o
  -8  -6   7       21.80       22.96     18.80 o
  -7  -6   7        1.57        2.71     17.07 o
  -6  -6   7      656.47      657.95     33.22 o
  -5  -6   7     1332.33     1319.34     32.06 o
  -4  -6   7      589.07      633.50     26.40 o
  -3  -6   7     1079.99     1011.08     23.96 o
  -2  -6   7      124.32      119.47      9.40 o
  -1  -6   7        2.85       20.73     13.75 o
   0  -6   7      356.77      279.18     34.72 o
   1  -6   7      223.35      223.64     34.52 o
   2  -6   7      163.99      203.82     19.16 o
   3  -6   7      679.85      668.87     27.73 o
   4  -6   7       18.74       18.54      9.02 o
   5  -6   7       20.64       10.40      8.74 o
   6  -6   7        0.66       -8.35     10.96 o
   7  -6   7       66.53       98.25     16.99 o
   8  -6   7       10.93        4.96     12.59 o
 -10  -5   7      135.92      141.45     38.06 o
  -9  -5   7       56.31      110.60     31.36 o
  -8  -5   7        1.01       17.36     21.51 o
  -7  -5   7      283.33      319.51     28.21 o
  -6  -5   7       20.31       15.99      6.19 o
  -5  -5   7      321.52      320.58     13.78 o
  -4  -5   7      144.84      213.39     14.73 o
  -3  -5   7       75.26       62.06      8.68 o
  -2  -5   7      619.86      534.95     17.94 o
  -1  -5   7      475.77      432.00     20.75 o
   0  -5   7        4.41       35.59     17.32 o
   1  -5   7       26.43        6.06     17.66 o
   2  -5   7      688.84      715.73     52.51 o
   3  -5   7      681.47      648.53     27.14 o
   4  -5   7      171.01      189.48     18.45 o
   5  -5   7      119.12      117.24     16.09 o
   6  -5   7      244.09      241.39     17.99 o
   7  -5   7       75.13      109.35     12.94 o
   8  -5   7        8.71       -3.92     12.10 o
   9  -5   7      140.22      133.24     21.59 o
 -10  -4   7       84.90      165.39     38.85 o
  -9  -4   7      576.94      612.85     56.50 o
  -8  -4   7       95.87      276.24     42.27 o
  -7  -4   7        4.79       34.13     20.07 o
  -6  -4   7      827.33      806.02     23.29 o
  -5  -4   7      917.11      884.92     25.07 o
  -4  -4   7        0.22        6.97      5.24 o
  -3  -4   7        0.07       -0.74      6.06 o
  -2  -4   7       28.83       24.75      5.90 o
  -1  -4   7       63.65      106.20     30.53 o
   0  -4   7      638.59      633.55     42.60 o
   1  -4   7      144.36      129.65     23.95 o
   2  -4   7      139.05      129.66     25.14 o
   3  -4   7       18.76       12.73     18.80 o
   4  -4   7      838.07      797.39     53.12 o
   5  -4   7     1371.66     1361.39     45.42 o
   6  -4   7      396.73      380.48     19.38 o
   7  -4   7      184.70      244.36     17.32 o
   8  -4   7      253.23      230.02     23.46 o
   9  -4   7      521.79      545.91     37.21 o
 -10  -3   7        2.03      -26.67     26.67 o
  -9  -3   7      216.63      227.81     37.59 o
  -8  -3   7      810.97      856.41     59.80 o
  -7  -3   7      312.94      302.44     34.58 o
  -6  -3   7      491.03      482.06     12.58 o
  -5  -3   7        1.33       -0.41      4.51 o
  -4  -3   7        1.33       19.55      5.41 o
  -3  -3   7     3446.49     3547.23     39.63 o
  -2  -3   7       49.05       59.73      8.17 o
  -1  -3   7      294.72      309.71     10.81 o
   0  -3   7        0.44        3.87     15.22 o
   1  -3   7      678.39      777.30     45.86 o
   2  -3   7      841.55      957.23     51.56 o
   3  -3   7     1321.62     1350.66     63.45 o
   4  -3   7     1638.21     1783.27     74.73 o
   5  -3   7     1319.30     1258.85     35.29 o
   6  -3   7      716.09      647.51     28.62 o
   7  -3   7      658.84      643.71     26.29 o
   8  -3   7     1163.19     1102.20     48.35 o
   9  -3   7      687.42      698.02     40.66 o
 -10  -2   7      232.31      271.42     40.50 o
  -9  -2   7      106.16       66.01     22.38 o
  -8  -2   7      153.13      111.08     25.77 o
  -7  -2   7      435.37      470.18     41.30 o
  -6  -2   7      509.99      471.11     10.71 o
  -5  -2   7      167.50      139.37      7.88 o
  -4  -2   7      548.54      590.31     14.89 o
  -3  -2   7      821.09      764.81     17.82 o
  -2  -2   7      370.83      333.93     10.53 o
  -1  -2   7      353.79      347.85     14.77 o
   0  -2   7      502.38      413.89     15.17 o
   1  -2   7       30.11       27.77     15.84 o
   2  -2   7      836.63     1005.94     49.83 o
   3  -2   7       18.84       51.21     18.67 o
   4  -2   7      197.75      207.56     29.94 o
   5  -2   7       25.74       40.50      7.64 o
   6  -2   7      150.24      163.94     12.72 o
   7  -2   7      389.50      425.76     24.01 o
   8  -2   7      484.56      482.23     25.46 o
   9  -2   7      352.59      378.16     38.31 o
  10  -2   7      288.88      250.09     28.41 o
 -10  -1   7        3.22      -19.20     27.15 o
  -9  -1   7       22.90      -19.81     22.28 o
  -8  -1   7       29.93       38.89     20.47 o
  -7  -1   7        8.83       24.88     19.97 o
  -6  -1   7        9.19        7.78     10.66 o
  -5  -1   7      202.30      177.86      8.25 o
  -4  -1   7     1159.93     1194.91     21.95 o
  -3  -1   7        2.56        5.99      4.42 o
  -2  -1   7     1167.09     1081.01     16.20 o
  -1  -1   7      761.81      663.89     16.32 o
   0  -1   7      595.72      596.57     16.34 o
   1  -1   7     3794.94     3640.91     56.34 o
   2  -1   7     6840.42     7042.91     87.37 o
   3  -1   7     1042.15     1000.82     49.73 o
   4  -1   7      293.09      268.48     50.52 o
   5  -1   7      232.98      243.39     15.23 o
   6  -1   7      347.17      330.86     16.58 o
   7  -1   7      343.76      412.41     27.94 o
   8  -1   7      742.59      693.46     37.09 o
   9  -1   7      103.23       69.08     12.24 o
  10  -1   7       61.60       89.43     19.66 o
 -10   0   7      202.84      250.50     42.14 o
  -9   0   7      434.26      420.94     48.00 o
  -8   0   7      106.29       66.85     22.13 o
  -7   0   7       13.58       10.18     13.94 o
  -6   0   7       12.18       15.38      3.59 o
  -5   0   7       42.75       37.42      5.21 o
  -4   0   7      243.68      304.82     11.37 o
  -3   0   7       33.08       49.34      5.46 o
  -2   0   7     1130.69     1118.46     18.65 o
  -1   0   7       12.18       20.07      4.53 o
   0   0   7     3268.18     3062.45     35.13 o
   1   0   7      749.41      685.29     14.50 o
   2   0   7     2372.03     2248.31     39.78 o
   3   0   7      821.82      783.50     22.45 o
   4   0   7     1174.54     1071.10     34.94 o
   5   0   7     1251.77     1203.50     39.32 o
   6   0   7     1019.04      977.43     31.29 o
   7   0   7      242.05      268.18     16.35 o
   8   0   7      684.29      708.92     30.04 o
   9   0   7     1070.21     1012.44     38.04 o
  10   0   7       11.90       48.62     18.81 o
 -10   1   7      114.12      162.02     33.70 o
  -9   1   7       39.47       35.52     20.85 o
  -8   1   7       83.69       53.22     22.77 o
  -7   1   7      102.61      126.59     27.56 o
  -6   1   7        1.02        0.98      3.89 o
  -5   1   7      246.62      212.83     12.27 o
  -4   1   7      537.93      539.37     15.08 o
  -3   1   7      116.03      110.50      7.23 o
  -2   1   7       19.20       23.22      5.48 o
  -1   1   7       50.63       38.55      5.86 o
   0   1   7       79.34       71.84      5.98 o
   1   1   7     3174.48     3372.36     35.85 o
   2   1   7       10.32       -6.25      6.25 o
   3   1   7     3698.87     3699.99     29.45 o
   4   1   7     1064.02     1017.12     27.50 o
   5   1   7     1129.53     1128.00     37.73 o
   6   1   7      480.14      479.85     22.20 o
   7   1   7      867.13      857.55     30.96 o
   8   1   7      610.68      598.81     27.78 o
   9   1   7      350.38      314.51     21.70 o
  10   1   7      483.80      494.41     38.82 o
 -10   2   7        3.78      -17.39     21.14 o
  -9   2   7      579.85      603.76     57.56 o
  -8   2   7      936.52      893.86     66.18 o
  -7   2   7      485.32      507.91     23.23 o
  -6   2   7      160.34      141.37      9.68 o
  -5   2   7      195.13      169.76      9.69 o
  -4   2   7      955.28     1089.50     22.07 o
  -3   2   7        3.71       10.39      5.03 o
  -2   2   7      514.02      480.02     14.44 o
  -1   2   7        4.71        4.12      6.18 o
   0   2   7       72.47       45.80      5.61 o
   1   2   7     5604.93     5816.23     50.20 o
   2   2   7       79.11      113.72     12.31 o
   3   2   7        4.87       -1.18      7.49 o
   4   2   7      167.30      158.77      9.12 o
   5   2   7      696.24      654.49     28.38 o
   6   2   7      529.22      535.73     17.60 o
   7   2   7      435.68      467.04     23.39 o
   8   2   7      804.56      772.88     31.16 o
   9   2   7      181.57      177.14     16.77 o
  10   2   7      236.64      219.85     26.84 o
 -10   3   7      265.55      224.50     40.65 o
  -9   3   7      343.80      314.64     42.78 o
  -8   3   7       34.98       26.86     20.23 o
  -7   3   7      120.98      173.16     15.92 o
  -6   3   7      643.85      620.92     26.10 o
  -5   3   7       57.04       50.90      8.11 o
  -4   3   7      644.63      645.45     17.83 o
  -3   3   7       79.57       52.73      7.77 o
  -2   3   7     2178.73     2103.24     42.77 o
  -1   3   7      323.94      300.59     18.55 o
   0   3   7     3141.08     3062.39     52.87 o
   1   3   7       13.39       -1.95      9.48 o
   2   3   7        1.24        9.37      8.16 o
   3   3   7     3162.37     3229.14     35.17 o
   4   3   7      403.28      402.11     13.19 o
   5   3   7      622.33      576.78     16.68 o
   6   3   7      186.07      161.39     10.44 o
   7   3   7       24.41       80.45     13.15 o
   8   3   7       45.11       54.89     11.68 o
   9   3   7      159.17      159.88     22.85 o
  10   3   7       78.22      111.83     21.46 o
  11   3   7       51.97       16.42     14.67 o
 -10   4   7      109.84      132.25     36.50 o
  -9   4   7       16.01       43.79     22.40 o
  -8   4   7       59.66       74.34     26.38 o
  -7   4   7       29.69       47.71     12.10 o
  -6   4   7      639.14      615.39     22.90 o
  -5   4   7      125.80      113.55     11.30 o
  -4   4   7      127.76      118.39     12.97 o
  -3   4   7     2503.26     2545.90     38.63 o
  -2   4   7      412.33      413.96     21.66 o
  -1   4   7      329.08      289.10     19.17 o
   0   4   7      224.71      210.10     16.84 o
   1   4   7     3735.54     3928.58     63.71 o
   2   4   7     9504.05     9598.77     82.57 o
   3   4   7      613.53      600.56     21.51 o
   4   4   7     1197.55     1182.05     38.86 o
   5   4   7     1146.16     1207.46     67.96 o
   6   4   7      301.66      284.03     22.01 o
   7   4   7      434.17      533.49     40.31 o
   8   4   7      208.80      196.85     17.64 o
   9   4   7       16.76       35.39     15.44 o
  10   4   7        6.84       54.40     18.84 o
 -10   5   7      207.70      193.17     39.12 o
  -9   5   7       76.35       79.07     23.77 o
  -8   5   7        2.24       -2.57     19.48 o
  -7   5   7      402.71      414.61     27.38 o
  -6   5   7      489.58      449.11     27.78 o
  -5   5   7       32.01       12.67     13.49 o
  -4   5   7       27.83       36.26     15.03 o
  -3   5   7       32.43       18.54      6.29 o
  -2   5   7        4.24       12.62      5.89 o
  -1   5   7      107.78      127.13     15.32 o
   0   5   7      811.49      741.62     30.04 o
   1   5   7        1.90       -2.24     11.07 o
   2   5   7      893.45      998.71     76.37 o
   3   5   7     1686.75     1660.97     31.85 o
   4   5   7     1317.24     1300.88     58.17 o
   5   5   7     1346.07     1468.39    114.53 o
   6   5   7      856.88      929.28     51.32 o
   7   5   7      620.10      663.44     28.20 o
   8   5   7      389.10      401.68     23.50 o
   9   5   7       87.30       57.03     16.94 o
  10   5   7      264.74      316.76     31.77 o
  -9   6   7      122.79      141.47     32.77 o
  -8   6   7      181.50      201.48     36.85 o
  -7   6   7       16.19       36.32     16.72 o
  -6   6   7      448.41      472.37     38.90 o
  -5   6   7     1736.84     1626.97     68.73 o
  -4   6   7      341.72      345.90     33.67 o
  -3   6   7       17.25       33.51     17.30 o
  -2   6   7       55.63       33.38      5.88 o
  -1   6   7      629.16      700.11     44.65 o
   0   6   7      892.85      887.27     49.75 o
   1   6   7      550.04      576.52     41.48 o
   2   6   7     1163.21     1411.61     61.63 o
   3   6   7        2.83       -2.51     15.51 o
   4   6   7      587.45      626.15     24.35 o
   5   6   7      460.02      497.74     39.15 o
   6   6   7      943.35      998.78    112.80 o
   7   6   7      561.48      607.52     27.95 o
   8   6   7      497.74      506.95     26.56 o
   9   6   7      502.77      528.41     56.37 o
  10   6   7      417.68      436.66     36.84 o
  -9   7   7       48.34       39.71     25.35 o
  -8   7   7       14.21       29.04     17.14 o
  -7   7   7       66.74       76.28     15.89 o
  -6   7   7      986.17      990.72     59.35 o
  -5   7   7        8.62        1.77     17.15 o
  -4   7   7      549.15      593.02     46.87 o
  -3   7   7      344.31      314.41     34.44 o
  -2   7   7     1187.60     1115.81     59.23 o
  -1   7   7      217.05      208.61     30.83 o
   0   7   7      138.60      127.14     25.38 o
   1   7   7      114.83       95.52     22.87 o
   2   7   7       35.82       35.13     19.70 o
   3   7   7      697.94      740.34     48.72 o
   4   7   7      838.85      929.46     34.73 o
   5   7   7        6.10        5.27      7.22 o
   6   7   7       51.73       71.12     21.06 o
   7   7   7      289.83      340.13     37.80 o
   8   7   7     1318.01     1318.96     42.48 o
   9   7   7      529.11      538.36     38.99 o
  10   7   7      235.11      310.54     32.41 o
  -8   8   7        2.75       10.63     22.88 o
  -7   8   7      146.76      145.21     28.27 o
  -6   8   7      575.62      513.31     46.23 o
  -5   8   7        7.36       -5.68     17.22 o
  -4   8   7      221.75      269.82     35.52 o
  -3   8   7     1161.68     1043.44     62.71 o
  -2   8   7       74.87       86.64     24.12 o
  -1   8   7       26.13       13.40     19.41 o
   0   8   7        6.73        2.22     15.88 o
   1   8   7      273.41      200.29     30.88 o
   2   8   7      351.77      265.01     34.43 o
   3   8   7        1.48        8.96     18.60 o
   4   8   7      909.74      910.88     57.35 o
   5   8   7     1087.30     1090.22     38.17 o
   6   8   7      550.68      509.38     28.22 o
   7   8   7      159.75      221.53     22.53 o
   8   8   7        1.01        2.95     11.17 o
   9   8   7       41.82       69.72     52.54 o
  10   8   7        0.93       82.13     34.95 o
  -8   9   7        9.56       42.26     23.81 o
  -7   9   7       43.57       54.15     23.90 o
  -6   9   7       91.59       84.14     26.94 o
  -5   9   7      281.20      195.07     33.83 o
  -4   9   7      376.99      350.52     42.47 o
  -3   9   7       44.84       49.93     25.46 o
  -2   9   7      144.88      175.18     32.58 o
  -1   9   7      366.16      342.99     39.97 o
   0   9   7      431.34      406.90     41.84 o
   1   9   7      384.50      374.61     16.96 o
   2   9   7      708.82      724.12     54.61 o
   3   9   7      657.20      576.44     46.69 o
   4   9   7      875.16      835.20     56.00 o
   5   9   7      691.03      715.87     33.18 o
   6   9   7      395.79      358.55     24.91 o
   7   9   7      622.07      627.65     40.54 o
   8   9   7     1241.16     1158.56     48.82 o
   9   9   7      239.71      219.60     37.04 o
  -7  10   7       40.39       40.57     22.97 o
  -6  10   7      157.12      134.16     30.80 o
  -5  10   7       95.56      109.73     27.93 o
  -4  10   7        2.00       -6.04     19.48 o
  -3  10   7      139.13       96.94     27.80 o
  -2  10   7      314.38      306.73     40.47 o
  -1  10   7       47.82       48.37     22.82 o
   0  10   7        1.53        4.55     21.00 o
   1  10   7       11.28       20.90      8.01 o
   2  10   7      123.66      118.01     12.24 o
   3  10   7      370.74      347.02     21.94 o
   4  10   7        2.41       -6.16     18.99 o
   5  10   7       66.36       62.91     14.13 o
   6  10   7      148.19      161.62     19.12 o
   7  10   7      451.75      457.69     25.31 o
   8  10   7      467.16      434.98     31.99 o
   9  10   7      286.72      263.32     40.16 o
  -6  11   7      108.59      121.95     31.36 o
  -5  11   7      602.28      544.42     57.06 o
  -4  11   7      770.09      715.62     63.17 o
  -3  11   7      206.96      194.41     38.46 o
  -2  11   7      253.81      252.01     41.67 o
  -1  11   7       27.18       34.44     21.15 o
   0  11   7        5.24       13.20     19.01 o
   1  11   7       88.16       57.63     26.02 o
   2  11   7       27.80       38.96     22.51 o
   3  11   7        0.74        1.62     20.46 o
   4  11   7       76.90       89.13     29.45 o
   5  11   7      356.23      334.09     41.54 o
   6  11   7       67.81       65.17     11.84 o
   7  11   7       58.23       64.74     18.77 o
   8  11   7      177.45      179.53     31.16 o
   9  11   7      542.87      596.83     58.99 o
  -6  12   7       54.03      141.02     39.31 o
  -5  12   7       83.02      100.42     35.48 o
  -4  12   7      800.95      870.47     71.96 o
  -3  12   7      728.43      581.40     60.52 o
  -2  12   7      357.50      374.90     51.13 o
  -1  12   7      253.61      256.81     43.77 o
   0  12   7        4.64       -1.51     22.45 o
   1  12   7       90.01       89.02     31.03 o
   2  12   7        1.85       30.84     23.07 o
   3  12   7        3.49       12.55     24.47 o
   4  12   7       25.00       56.06     28.49 o
   5  12   7       94.02       93.26     31.41 o
   6  12   7       53.89       46.02     10.54 o
   7  12   7       57.02       78.15     13.87 o
   8  12   7      220.53      235.56     34.87 o
  -5  13   7      175.24      144.19     39.91 o
  -4  13   7      158.29      114.15     33.05 o
  -3  13   7      223.16      195.90     40.91 o
  -2  13   7       74.92       82.47     32.75 o
  -1  13   7      633.79      710.33     68.68 o
   0  13   7      495.91      553.47     60.73 o
   1  13   7       18.17       26.66     27.38 o
   2  13   7      490.64      535.68     59.98 o
   3  13   7      880.68      803.70     69.39 o
   4  13   7       16.17       13.86     23.35 o
   5  13   7      493.64      502.46     33.07 o
   6  13   7      304.70      316.66     22.66 o
   7  13   7      147.62      186.83     23.38 o
  -3  14   7        2.51      -15.69     23.92 o
  -2  14   7       11.55       53.03     28.81 o
  -1  14   7        4.95       51.19     32.23 o
   0  14   7       58.08       11.59     27.85 o
   1  14   7      134.52      105.37     33.88 o
   2  14   7      313.44      266.30     44.31 o
   3  14   7      748.72      701.38     67.36 o
   4  14   7      951.55      936.69     76.47 o
   5  14   7      336.59      353.29     51.63 o
   6  14   7      572.30      575.57     40.04 o
  -1  15   7      482.67      614.33     71.89 o
   0  15   7      103.40      100.11     34.99 o
   1  15   7        0.09       -0.99     27.06 o
   2  15   7       26.46       44.26     30.02 o
   3  15   7       66.81       65.20     35.28 o
   4  15   7      208.68      233.81     44.48 o
  -4 -12   8       15.50       13.99     12.71 o
  -3 -12   8      225.59      205.90     25.30 o
  -2 -12   8      106.36      134.34     21.10 o
  -1 -12   8      740.58      678.66     68.04 o
   0 -12   8      100.47      107.96     34.41 o
   1 -12   8      114.94      126.02     33.18 o
   2 -12   8       99.85       85.07     31.97 o
  -6 -11   8       33.82       48.20     27.51 o
  -5 -11   8       19.56        5.69     13.61 o
  -4 -11   8        0.79        1.66     16.45 o
  -3 -11   8       25.13       25.97     13.05 o
  -2 -11   8      139.04      139.78     21.77 o
  -1 -11   8      150.47      156.31     26.14 o
   0 -11   8      116.63       96.20     28.98 o
   1 -11   8      410.99      405.90     52.72 o
   2 -11   8       44.60       18.38     24.20 o
   3 -11   8      168.49      181.40     46.29 o
  -7 -10   8       25.14       35.14     23.49 o
  -6 -10   8       19.16        4.27     15.20 o
  -5 -10   8      165.30      133.21     17.56 o
  -4 -10   8        2.09       -8.05     11.65 o
  -3 -10   8       15.20       20.86     12.31 o
  -2 -10   8        2.19       11.96     12.89 o
  -1 -10   8       15.87       17.80     21.30 o
   0 -10   8       93.53      106.52     31.46 o
   1 -10   8       31.56       83.42     30.36 o
   2 -10   8      168.97      134.33     35.86 o
   3 -10   8      623.07      764.36     72.56 o
   4 -10   8     1293.57     1450.04     98.33 o
   5 -10   8     1024.53     1050.90     86.04 o
  -8  -9   8       12.77       27.82     25.21 o
  -7  -9   8      150.41      174.03     37.82 o
  -6  -9   8      877.25      838.31     48.51 o
  -5  -9   8      619.63      640.26     31.69 o
  -4  -9   8        3.83        2.54     10.44 o
  -3  -9   8       28.62       16.58     12.02 o
  -2  -9   8        1.68       32.30     19.90 o
  -1  -9   8      610.96      617.11     56.48 o
   0  -9   8      189.62      200.80     38.22 o
   1  -9   8      110.31      156.80     37.56 o
   2  -9   8      389.53      399.78     49.56 o
   3  -9   8       48.09      144.60     38.52 o
   4  -9   8      109.25      114.42     33.57 o
   5  -9   8       36.90       56.13     32.55 o
   6  -9   8       37.80        1.93     22.39 o
  -8  -8   8      142.76      149.09     39.59 o
  -7  -8   8      603.96      598.02     61.15 o
  -6  -8   8      537.33      504.68     27.45 o
  -5  -8   8      342.53      318.05     21.84 o
  -4  -8   8      261.60      223.97     22.16 o
  -3  -8   8      109.35      107.92     17.49 o
  -2  -8   8        1.49       13.89     20.12 o
  -1  -8   8        5.57       30.01     23.70 o
   0  -8   8       91.69       93.74     33.52 o
   1  -8   8     3961.71     4095.52    141.70 o
   2  -8   8     3715.96     3802.82    136.39 o
   3  -8   8      509.01      524.69     55.37 o
   4  -8   8      143.69      162.84     33.64 o
   5  -8   8      114.38      125.45     33.54 o
   6  -8   8       25.02       43.05     27.93 o
   7  -8   8        2.84       31.61     27.97 o
  -9  -7   8        8.56       69.09     30.76 o
  -8  -7   8        4.15       23.20     41.37 o
  -7  -7   8       27.21       31.89     28.13 o
  -6  -7   8        5.94        3.31      8.90 o
  -5  -7   8       19.25       19.48      9.05 o
  -4  -7   8      149.17      161.80     19.65 o
  -3  -7   8        2.04       15.50      6.75 o
  -2  -7   8      747.13      709.22     21.57 o
  -1  -7   8       39.24       42.38      6.04 o
   0  -7   8      790.95      799.44     59.85 o
   1  -7   8     1658.86     1672.54     83.79 o
   2  -7   8     2307.21     2218.97     72.33 o
   3  -7   8      331.44      329.15     20.55 o
   4  -7   8      135.83      125.61     24.68 o
   5  -7   8       66.97       88.09     31.51 o
   6  -7   8       35.63       74.98     27.09 o
   7  -7   8       12.99       66.99     29.84 o
  -9  -6   8      146.04      151.78     33.94 o
  -8  -6   8      390.66      385.59     43.94 o
  -7  -6   8      305.57      277.39     22.81 o
  -6  -6   8       31.58       41.48     16.49 o
  -5  -6   8      427.79      374.59     21.65 o
  -4  -6   8      228.89      217.36     17.22 o
  -3  -6   8       32.82       32.71      6.18 o
  -2  -6   8      283.24      312.28     14.82 o
  -1  -6   8      182.52      169.72     14.79 o
   0  -6   8      174.67      185.38     30.76 o
   1  -6   8        1.74       -2.43     20.21 o
   2  -6   8      687.59      671.58     54.96 o
   3  -6   8      500.30      477.88     24.34 o
   4  -6   8      881.31      804.87     33.75 o
   5  -6   8      109.56      126.54     16.29 o
   6  -6   8      132.03      169.89     19.80 o
   7  -6   8       86.25       98.07     17.43 o
   8  -6   8      197.93      232.99     40.28 o
 -10  -5   8      363.69      401.15     54.83 o
  -9  -5   8      341.82      414.12     47.44 o
  -8  -5   8      324.48      503.53     48.94 o
  -7  -5   8        7.33       -6.81     11.14 o
  -6  -5   8      786.32      738.79     23.76 o
  -5  -5   8        4.09      116.85     16.05 o
  -4  -5   8      518.67      464.84     25.89 o
  -3  -5   8       25.85        6.67     16.83 o
  -2  -5   8      338.73      399.32     20.98 o
  -1  -5   8        8.85       26.22      9.51 o
   0  -5   8     1246.45     1261.97     64.11 o
   1  -5   8        7.37        4.75     16.41 o
   2  -5   8      466.30      457.06     42.70 o
   3  -5   8      262.83      273.28     36.51 o
   4  -5   8      187.70      154.70     24.90 o
   5  -5   8      529.83      487.80     28.97 o
   6  -5   8      202.87      190.15     15.11 o
   7  -5   8       57.48       61.73     18.35 o
   8  -5   8      215.01      191.12     23.07 o
 -10  -4   8       73.66       55.27     22.47 o
  -9  -4   8       76.71       99.48     28.37 o
  -8  -4   8       70.49       72.19     23.43 o
  -7  -4   8      152.84      180.60     29.12 o
  -6  -4   8       43.26       42.28      7.35 o
  -5  -4   8       13.90       13.61      6.10 o
  -4  -4   8      243.69      260.33     12.16 o
  -3  -4   8     1356.76     1214.47     28.61 o
  -2  -4   8     1114.28     1290.70     57.06 o
  -1  -4   8     2178.01     2217.33     41.00 o
   0  -4   8     1522.19     1528.62     48.49 o
   1  -4   8        5.02      -20.36     20.36 o
   2  -4   8      183.91      148.04     28.72 o
   3  -4   8        0.71       26.45     22.10 o
   4  -4   8        3.47       15.89      8.82 o
   5  -4   8       66.91       83.26     13.37 o
   6  -4   8        3.81       49.61      9.20 o
   7  -4   8       13.30       23.83     12.45 o
   8  -4   8       65.36       78.81     17.13 o
   9  -4   8       38.76       50.58     15.68 o
 -10  -3   8       12.51        9.98     19.24 o
  -9  -3   8       42.70       20.79     20.80 o
  -8  -3   8       68.37       53.27     20.31 o
  -7  -3   8       19.50        3.94     17.06 o
  -6  -3   8        1.11       -1.56      4.49 o
  -5  -3   8      119.44      110.04      8.11 o
  -4  -3   8     2129.76     2029.25     29.71 o
  -3  -3   8      607.91      578.13     17.25 o
  -2  -3   8     1306.40     1346.21     36.17 o
  -1  -3   8     3486.82     3443.67     87.24 o
   0  -3   8     2465.31     2509.18     33.10 o
   1  -3   8      100.81      114.00     20.64 o
   2  -3   8        7.69      -12.56     17.90 o
   3  -3   8      522.17      659.15     49.11 o
   4  -3   8     1433.62     1372.15     32.40 o
   5  -3   8       13.38        6.15      6.12 o
   6  -3   8       69.47       72.59      9.64 o
   7  -3   8      370.65      359.93     19.79 o
   8  -3   8      100.51       95.06     18.43 o
   9  -3   8       64.49       74.05     16.77 o
 -10  -2   8       75.67       27.98     20.44 o
  -9  -2   8        0.45      -23.29     23.29 o
  -8  -2   8       52.08       42.33     17.75 o
  -7  -2   8      968.01      923.27     56.51 o
  -6  -2   8       72.32       62.63      5.56 o
  -5  -2   8       66.78       62.83     11.01 o
  -4  -2   8      391.34      398.93     13.23 o
  -3  -2   8       70.21       60.17      6.95 o
  -2  -2   8      516.66      546.06     13.44 o
  -1  -2   8      971.23      914.25     23.94 o
   0  -2   8      220.03      153.09     14.21 o
   1  -2   8      414.60      402.81     15.40 o
   2  -2   8     2074.39     2144.28     75.52 o
   3  -2   8     1673.80     1707.65    161.67 o
   4  -2   8     2971.87     2976.07     46.22 o
   5  -2   8     1784.55     1811.93     37.92 o
   6  -2   8      180.66      209.73     13.87 o
   7  -2   8     1290.85     1310.60     34.76 o
   8  -2   8       17.56       32.35     30.02 o
   9  -2   8      241.68      259.01     25.54 o
  10  -2   8        6.09      -13.42     13.42 o
 -10  -1   8      253.47      230.82     38.40 o
  -9  -1   8       31.32       29.95     19.72 o
  -8  -1   8      139.99      103.99     35.82 o
  -7  -1   8       68.89       65.97     20.97 o
  -6  -1   8      512.19      473.19     12.40 o
  -5  -1   8      208.40      219.83     10.43 o
  -4  -1   8       25.89       28.04      5.69 o
  -3  -1   8       29.46       30.22      6.33 o
  -2  -1   8      163.53      170.62      7.35 o
  -1  -1   8      115.65      124.75      8.40 o
   0  -1   8      654.07      738.89     19.35 o
   1  -1   8     1866.38     1920.89     35.29 o
   2  -1   8     2818.94     2893.15     43.03 o
   3  -1   8     3140.74     3281.10     93.95 o
   4  -1   8      521.60      543.47     41.46 o
   5  -1   8      885.25      894.79     54.29 o
   6  -1   8      938.08      948.79     39.83 o
   7  -1   8      443.61      440.05     29.53 o
   8  -1   8       17.18       18.89      9.82 o
   9  -1   8       25.69       28.63     10.96 o
  10  -1   8      230.97      199.76     25.77 o
 -10   0   8      171.26      193.39     38.59 o
  -9   0   8        5.52        4.69     17.14 o
  -8   0   8       18.56       27.73     20.49 o
  -7   0   8       21.73       16.95     17.84 o
  -6   0   8      677.36      643.95     14.92 o
  -5   0   8      202.62      191.93      9.73 o
  -4   0   8       39.54       20.42      5.45 o
  -3   0   8        2.05        0.05      4.74 o
  -2   0   8     2207.72     2230.87     51.64 o
  -1   0   8      393.72      460.68     14.01 o
   0   0   8       49.41       66.09      7.25 o
   1   0   8     2734.58     2750.04     54.76 o
   2   0   8        0.26        3.28      7.08 o
   3   0   8        1.05       -0.07      9.03 o
   4   0   8      506.67      479.74     23.66 o
   5   0   8       10.19       -3.32     16.28 o
   6   0   8      693.85      695.19     33.06 o
   7   0   8      241.58      256.16     18.50 o
   8   0   8      184.18      190.34     22.76 o
   9   0   8       39.43       95.64     14.12 o
  10   0   8      191.92      183.38     24.62 o
 -10   1   8        0.82       -6.48     21.49 o
  -9   1   8        8.73       10.87     21.04 o
  -8   1   8        0.62       12.21     17.89 o
  -7   1   8      241.68      202.90     11.11 o
  -6   1   8      816.76      751.42     19.08 o
  -5   1   8        9.48       27.53      6.66 o
  -4   1   8      687.86      591.38     16.80 o
  -3   1   8      476.16      578.89     16.56 o
  -2   1   8      260.95      252.91     11.64 o
  -1   1   8     8477.37     8325.30    119.48 o
   0   1   8     7877.99     8251.34     50.34 o
   1   1   8    12919.02    13611.74     55.15 o
   2   1   8     2900.00     3079.44     39.68 o
   3   1   8       28.83       33.67     14.49 o
   4   1   8      359.04      317.93     19.93 o
   5   1   8      153.63      144.58     25.56 o
   6   1   8       94.08      133.29     17.00 o
   7   1   8       66.36       59.40     10.64 o
   8   1   8      221.28      212.50     18.09 o
   9   1   8       19.24       17.57     10.58 o
  10   1   8        5.27       10.26     13.41 o
 -10   2   8       18.22       16.94     19.21 o
  -9   2   8       21.03       -0.49     17.58 o
  -8   2   8       23.32       51.35     22.73 o
  -7   2   8      685.01      701.96     37.93 o
  -6   2   8       53.69       49.16      7.27 o
  -5   2   8        4.03       26.34      6.23 o
  -4   2   8       79.58       75.60      7.59 o
  -3   2   8      226.18      236.33     11.37 o
  -2   2   8     2637.13     2657.60     50.64 o
  -1   2   8     1575.92     1501.20     28.43 o
   0   2   8     8669.14     9005.12     93.17 o
   1   2   8    11192.91    11582.08     80.38 o
   2   2   8    14233.05    13960.84     94.81 o
   3   2   8      137.24      105.73     26.85 o
   4   2   8      286.51      297.08     12.58 o
   5   2   8      249.56      241.74     12.89 o
   6   2   8      121.12       98.82     10.11 o
   7   2   8      175.14      165.89     16.02 o
   8   2   8       72.10       66.12     12.69 o
   9   2   8        0.97       45.22     11.71 o
  10   2   8       13.57        4.27     13.96 o
 -10   3   8        4.12      -14.29     21.83 o
  -9   3   8        8.78       30.13     19.50 o
  -8   3   8        6.29       15.76     21.03 o
  -7   3   8        8.31        3.13      7.78 o
  -6   3   8       74.95       65.97      9.05 o
  -5   3   8        4.90       10.99      6.22 o
  -4   3   8        7.10        5.07      5.31 o
  -3   3   8        8.86        9.16      5.82 o
  -2   3   8       99.84      143.99     13.90 o
  -1   3   8      272.20      290.31     22.56 o
   0   3   8        3.04        8.58      7.95 o
   1   3   8    10475.57    10798.16     83.24 o
   2   3   8     2954.82     3345.02     45.97 o
   3   3   8       58.38       64.90     24.78 o
   4   3   8      857.12      791.67     19.30 o
   5   3   8       62.55       58.68      8.38 o
   6   3   8       38.43       31.98      8.11 o
   7   3   8      218.14      223.11     17.87 o
   8   3   8     1909.29     1880.74     49.40 o
   9   3   8      636.10      704.76     32.07 o
  10   3   8       30.90       17.94     14.20 o
 -10   4   8      901.83      909.05     76.38 o
  -9   4   8      394.95      402.89     50.26 o
  -8   4   8       64.17       90.03     26.28 o
  -7   4   8       73.67       70.59     12.98 o
  -6   4   8      119.73       99.79     10.79 o
  -5   4   8        8.87       29.23      8.81 o
  -4   4   8     3049.53     2954.79     44.85 o
  -3   4   8        7.45        8.35      6.63 o
  -2   4   8      735.51      809.80     30.27 o
  -1   4   8        3.84       -3.06      9.67 o
   0   4   8      144.40      166.49     16.54 o
   1   4   8      538.77      524.66     26.15 o
   2   4   8       52.29       31.78      9.83 o
   3   4   8      149.03      139.59     14.86 o
   4   4   8      306.29      346.69     23.78 o
   5   4   8      552.01      556.90     21.04 o
   6   4   8      433.53      416.94     19.90 o
   7   4   8      347.82      358.52     26.03 o
   8   4   8     1437.00     1420.14     43.32 o
   9   4   8      462.11      521.40     28.11 o
  10   4   8        9.30       27.55     18.93 o
  -9   5   8       51.70       73.17     28.29 o
  -8   5   8      604.80      676.19     60.13 o
  -7   5   8       92.41       66.57     13.59 o
  -6   5   8      714.14      696.50     34.24 o
  -5   5   8       49.81       56.00     16.88 o
  -4   5   8     1011.45      986.45     51.14 o
  -3   5   8      889.46      817.15     27.40 o
  -2   5   8     1150.57     1301.15     57.43 o
  -1   5   8     2850.11     2614.51     79.38 o
   0   5   8       59.08       22.60     15.36 o
   1   5   8     1190.23     1244.90     57.27 o
   2   5   8     2687.01     2796.76     57.42 o
   3   5   8     1024.75     1077.59     55.36 o
   4   5   8      402.60      411.27     35.97 o
   5   5   8      142.73      190.31     44.42 o
   6   5   8      120.96      267.91     23.78 o
   7   5   8      235.30      253.18     23.69 o
   8   5   8      101.59       96.35     14.10 o
   9   5   8       64.91       62.07     19.93 o
  10   5   8       37.15       20.68     15.28 o
  -9   6   8        6.41       -6.05     21.89 o
  -8   6   8      207.09      211.76     37.47 o
  -7   6   8       82.57       69.45     15.63 o
  -6   6   8        0.62        9.47     12.43 o
  -5   6   8      765.17      792.71     49.20 o
  -4   6   8      228.25      179.72     25.61 o
  -3   6   8      464.81      425.00     19.55 o
  -2   6   8     1875.28     1880.67     37.19 o
  -1   6   8     4070.32     4356.75    108.46 o
   0   6   8     1708.59     1689.24     68.13 o
   1   6   8       79.87       65.88     19.11 o
   2   6   8     1651.29     1584.16     67.48 o
   3   6   8     2484.30     2612.78    100.11 o
   4   6   8      525.29      583.98     43.97 o
   5   6   8      386.98      334.16     35.05 o
   6   6   8      512.02      582.28     34.88 o
   7   6   8        0.78        4.58     25.89 o
   8   6   8        3.20       11.37     13.97 o
   9   6   8      319.86      259.39     30.12 o
  10   6   8       56.74       52.96     16.64 o
  -9   7   8        2.79       -7.36     25.56 o
  -8   7   8       51.40       17.39     19.50 o
  -7   7   8        0.35        0.89     11.28 o
  -6   7   8      139.58      162.64     28.23 o
  -5   7   8      126.38      184.69     29.47 o
  -4   7   8      181.76      171.19     29.03 o
  -3   7   8       56.21       59.79     22.20 o
  -2   7   8      524.89      531.08     54.30 o
  -1   7   8      398.52      456.66     41.10 o
   0   7   8      618.73      592.62     44.38 o
   1   7   8       49.99       10.50     17.01 o
   2   7   8      395.93      377.04     36.64 o
   3   7   8     1828.43     1849.81     76.45 o
   4   7   8     2497.32     2578.27     49.92 o
   5   7   8     1328.54     1288.97     66.05 o
   6   7   8      536.29      575.32     44.61 o
   7   7   8      146.12      174.50     77.40 o
   8   7   8      204.65      225.40     32.23 o
   9   7   8      132.45      175.42     26.35 o
  10   7   8       33.99       92.82     36.38 o
  -8   8   8      212.88      177.81     35.55 o
  -7   8   8      985.34      967.78     48.14 o
  -6   8   8      253.69      245.87     34.42 o
  -5   8   8        0.67       15.72     19.45 o
  -4   8   8        9.00        0.73     18.49 o
  -3   8   8        7.98       24.29     21.59 o
  -2   8   8      139.77      181.53     32.45 o
  -1   8   8      364.77      339.90     11.60 o
   0   8   8      349.34      345.66     36.87 o
   1   8   8        3.83        0.79     15.83 o
   2   8   8      553.06      643.77     48.32 o
   3   8   8      301.12      337.49     38.32 o
   4   8   8     1198.82     1137.38     36.30 o
   5   8   8      231.13      196.41     17.19 o
   6   8   8      272.53      266.41     34.59 o
   7   8   8      709.24      664.21     50.00 o
   8   8   8      190.40      189.54     21.81 o
   9   8   8       85.05      197.71    106.51 o
  10   8   8      698.25      699.99     47.22 o
  -8   9   8       46.24       24.91     21.15 o
  -7   9   8      133.80       79.72     24.92 o
  -6   9   8     1023.11      945.13     65.32 o
  -5   9   8      152.64      189.50     32.35 o
  -4   9   8      822.96      851.12     61.21 o
  -3   9   8       71.51       95.78     26.93 o
  -2   9   8      190.71      260.77     37.33 o
  -1   9   8      198.66      213.04     33.44 o
   0   9   8        1.68        2.01      9.23 o
   1   9   8        0.26       10.45     21.03 o
   2   9   8      495.17      431.13     43.54 o
   3   9   8        1.48      -17.24     21.61 o
   4   9   8        2.22        2.79     17.32 o
   5   9   8       22.86       25.19     10.66 o
   6   9   8      432.98      413.00     26.13 o
   7   9   8      450.06      414.93     30.44 o
   8   9   8        1.01       16.45     20.89 o
   9   9   8      144.98      124.65     30.65 o
  -7  10   8       42.14       29.51     21.83 o
  -6  10   8      275.45      290.80     43.06 o
  -5  10   8      571.02      571.57     54.83 o
  -4  10   8       43.08       42.42     22.02 o
  -3  10   8        1.55       -0.36     21.23 o
  -2  10   8       56.63       58.37     26.81 o
  -1  10   8       13.50        8.69     16.67 o
   0  10   8     1551.68     1554.39     82.92 o
   1  10   8       73.86       81.51      8.80 o
   2  10   8      428.60      433.80     22.17 o
   3  10   8      282.48      321.27     40.94 o
   4  10   8      233.24      214.62     37.00 o
   5  10   8      273.63      239.66     20.92 o
   6  10   8       46.98       65.50     14.04 o
   7  10   8      117.39       96.62     18.04 o
   8  10   8       25.00       10.22     11.65 o
   9  10   8      105.64      100.29     26.83 o
  -6  11   8        0.53       15.33     23.83 o
  -5  11   8        1.47       10.19     22.56 o
  -4  11   8       21.36        9.37     22.96 o
  -3  11   8       42.39       56.00     28.95 o
  -2  11   8      192.76      203.91     37.80 o
  -1  11   8       11.74       12.18     19.45 o
   0  11   8     1523.04     1542.87     85.35 o
   1  11   8     5963.44     6270.19    169.44 o
   2  11   8     1827.80     1724.64     90.15 o
   3  11   8       68.87       62.33     25.10 o
   4  11   8      895.77      870.50     63.92 o
   5  11   8       34.81       45.49     24.68 o
   6  11   8      388.98      420.93     29.25 o
   7  11   8       16.62       18.25     11.84 o
   8  11   8       47.12       62.33     24.65 o
  -5  12   8       55.32       36.88     22.35 o
  -4  12   8        1.05       -5.55     21.98 o
  -3  12   8      117.54      109.09     32.13 o
  -2  12   8       13.06      -29.36     29.36 o
  -1  12   8       47.22       70.09     31.50 o
   0  12   8       15.21       24.19     25.85 o
   1  12   8     1329.92     1276.04     83.69 o
   2  12   8     1602.11     1522.35     89.89 o
   3  12   8      429.09      475.52     54.19 o
   4  12   8      220.75      266.33     41.76 o
   5  12   8      110.13      119.81     31.46 o
   6  12   8        2.04        7.87     12.53 o
   7  12   8      175.01      147.61     21.19 o
   8  12   8       72.07       45.76     19.29 o
  -4  13   8       53.71       55.67     31.40 o
  -3  13   8      169.85      214.43     41.52 o
  -2  13   8       55.72       55.43     29.11 o
  -1  13   8      122.05      100.82     31.21 o
   0  13   8      215.84      186.49     40.91 o
   1  13   8        0.63       19.69     30.40 o
   2  13   8      893.99      918.97     74.77 o
   3  13   8      725.34      778.89     70.53 o
   4  13   8      363.73      309.03     45.09 o
   5  13   8       29.22       14.90     21.72 o
   6  13   8        0.69       -2.11     12.62 o
   7  13   8      155.25      182.73     24.36 o
  -3  14   8      139.33       82.58     32.85 o
  -2  14   8      346.95      406.95     56.52 o
  -1  14   8      240.28      244.09     46.38 o
   0  14   8       87.51      129.98     42.18 o
   1  14   8        7.79       82.19     32.68 o
   2  14   8      210.27      213.55     42.24 o
   3  14   8      745.63      709.62     70.49 o
   4  14   8       36.62       99.50     37.23 o
   5  14   8        3.18       67.11     35.26 o
   6  14   8       13.78       11.79     21.70 o
  -1  15   8      495.80      477.24     61.60 o
   0  15   8        5.89       27.75     29.25 o
   1  15   8      406.89      449.51     59.31 o
   2  15   8        7.43       -2.87     26.22 o
   3  15   8      346.37      357.79     54.31 o
   4  15   8     1112.79     1092.69     87.49 o
  -3 -12   9        0.29       -1.07     11.79 o
  -2 -12   9        0.12        3.41     11.31 o
  -1 -12   9       67.84       39.84     27.45 o
   0 -12   9      264.97      212.43     43.42 o
  -5 -11   9       41.53       45.09     11.44 o
  -4 -11   9        0.76        4.20     12.56 o
  -3 -11   9      238.57      234.70     32.06 o
  -2 -11   9       98.46      116.62     20.70 o
  -1 -11   9       91.89       68.23     28.21 o
   0 -11   9       39.83       18.26     26.48 o
   1 -11   9        3.75      -25.43     25.43 o
   2 -11   9        0.07       -8.62     22.09 o
   3 -11   9        1.61      -36.59     36.59 o
  -6 -10   9       47.21       67.15     18.18 o
  -5 -10   9      117.69      104.26     16.11 o
  -4 -10   9      184.65      193.99     23.26 o
  -3 -10   9      273.60      290.35     28.40 o
  -2 -10   9       99.77      103.78     22.98 o
  -1 -10   9       54.19       69.14     32.01 o
   0 -10   9      689.84      740.57     66.50 o
   1 -10   9       30.65       -3.10     25.87 o
   2 -10   9        0.91        8.26     21.58 o
   3 -10   9       46.51       60.06     33.81 o
   4 -10   9      209.49      213.85     45.70 o
  -7  -9   9        3.50       10.81     18.00 o
  -6  -9   9       14.45        4.39     14.25 o
  -5  -9   9      154.27      148.10     17.84 o
  -4  -9   9      601.60      527.41     35.55 o
  -3  -9   9      133.24      158.49     33.72 o
  -2  -9   9       75.33       56.49     25.84 o
  -1  -9   9      643.20      693.17     60.67 o
   0  -9   9       31.95       18.17     23.21 o
   1  -9   9       13.14       25.35     24.67 o
   2  -9   9        1.18       25.12     27.27 o
   3  -9   9      237.45      245.02     44.06 o
   4  -9   9      694.65      675.05     66.53 o
   5  -9   9      212.65      276.24     47.35 o
  -8  -8   9        1.16        7.95     19.73 o
  -7  -8   9      163.86      139.21     22.28 o
  -6  -8   9       60.97       58.71     17.46 o
  -5  -8   9        0.24       -2.92      9.28 o
  -4  -8   9        0.09        4.87     10.66 o
  -3  -8   9      228.33      237.30     24.43 o
  -2  -8   9      120.50      134.11     28.00 o
  -1  -8   9       24.11       18.69     19.79 o
   0  -8   9      116.17      202.85     38.05 o
   1  -8   9      779.63      865.38     67.46 o
   2  -8   9     1679.73     1912.58    100.92 o
   3  -8   9     1264.30     1293.54     84.23 o
   4  -8   9      583.57      599.27     60.81 o
   5  -8   9      376.78      401.24     51.69 o
   6  -8   9      123.94      168.96     38.96 o
  -9  -7   9      207.64      261.00     40.58 o
  -8  -7   9      291.84      367.25     77.22 o
  -7  -7   9      303.50      297.51     31.08 o
  -6  -7   9      406.60      426.77     24.89 o
  -5  -7   9      660.03      633.15     29.76 o
  -4  -7   9       66.92       55.50     14.30 o
  -3  -7   9      685.92      777.51     73.67 o
  -2  -7   9      238.89      199.52     18.58 o
  -1  -7   9       49.84       47.12      9.98 o
   0  -7   9      212.73      280.88     46.29 o
   1  -7   9      516.03      517.78     49.86 o
   2  -7   9      264.56      252.39     22.81 o
   3  -7   9      207.28      193.83     16.70 o
   4  -7   9       29.73       19.87     19.31 o
   5  -7   9      238.09      283.32     42.62 o
   6  -7   9      327.77      289.30     45.09 o
   7  -7   9        5.20        5.29     22.32 o
  -9  -6   9      231.53      287.74     38.66 o
  -8  -6   9      113.23      108.80     26.82 o
  -7  -6   9      367.10      331.37     24.99 o
  -6  -6   9      707.12      780.00     27.86 o
  -5  -6   9     1446.03     1351.15     40.80 o
  -4  -6   9      172.80      165.37     16.46 o
  -3  -6   9      200.81      177.72     15.93 o
  -2  -6   9      736.87      732.24     22.36 o
  -1  -6   9      370.47      385.42     21.68 o
   0  -6   9     1382.62     1603.13     43.06 o
   1  -6   9     2012.78     1880.92     87.26 o
   2  -6   9      187.53      196.08     37.09 o
   3  -6   9       74.39       74.06     12.04 o
   4  -6   9       20.45       25.55     10.27 o
   5  -6   9       21.69       16.95     27.27 o
   6  -6   9       39.94       61.39     26.37 o
   7  -6   9        0.32        9.13     24.77 o
   8  -6   9       40.36      -24.40     27.00 o
  -9  -5   9      127.99      139.98     28.76 o
  -8  -5   9        0.13      -25.48     25.48 o
  -7  -5   9        1.05       -8.80     10.10 o
  -6  -5   9      711.07      927.57     27.33 o
  -5  -5   9      130.91      137.54     16.98 o
  -4  -5   9     1492.95     1421.90     39.65 o
  -3  -5   9      237.32      281.27     30.63 o
  -2  -5   9     1083.94      984.11     31.27 o
  -1  -5   9     1586.85     1677.86     38.29 o
   0  -5   9      686.49      751.88     26.09 o
   1  -5   9      526.31      527.19     46.50 o
   2  -5   9      775.43      910.49     62.39 o
   3  -5   9      791.01      840.35     61.95 o
   4  -5   9       69.61       59.86     11.78 o
   5  -5   9      158.45      169.39     19.00 o
   6  -5   9       70.51       71.30     14.81 o
   7  -5   9      106.31      109.20     18.26 o
   8  -5   9        4.01       47.48     14.45 o
 -10  -4   9        3.31       30.64     27.33 o
  -9  -4   9      614.09      702.73     58.47 o
  -8  -4   9       57.51       71.63     23.70 o
  -7  -4   9       26.78       31.42     31.15 o
  -6  -4   9      117.79      135.58     11.45 o
  -5  -4   9        9.67        3.64      5.92 o
  -4  -4   9      114.90      125.10     11.02 o
  -3  -4   9      157.08      145.05     16.18 o
  -2  -4   9      214.90      185.46     26.41 o
  -1  -4   9       19.66       16.64      4.40 o
   0  -4   9      612.98      609.44     19.90 o
   1  -4   9      645.92      642.08     47.28 o
   2  -4   9      671.79      740.56     53.88 o
   3  -4   9      789.31      785.88     56.09 o
   4  -4   9       98.91       89.92     24.10 o
   5  -4   9      718.31      744.75     23.99 o
   6  -4   9      598.52      576.34     33.66 o
   7  -4   9      218.45      197.48     23.34 o
   8  -4   9      192.99      396.75     31.97 o
   9  -4   9       44.16       73.13     20.99 o
 -10  -3   9       23.88        3.24     19.57 o
  -9  -3   9       25.35        7.19     19.08 o
  -8  -3   9      150.37      184.23     29.62 o
  -7  -3   9       29.89       30.71     13.23 o
  -6  -3   9      451.67      541.24     16.56 o
  -5  -3   9      186.96      206.05     13.55 o
  -4  -3   9      311.62      313.50     13.16 o
  -3  -3   9      180.14      189.11     12.57 o
  -2  -3   9       96.71       98.74     19.40 o
  -1  -3   9       21.23       17.77      8.22 o
   0  -3   9      309.42      262.92     12.82 o
   1  -3   9      522.15      495.32     41.02 o
   2  -3   9      215.18      167.48     28.02 o
   3  -3   9       46.12       24.02     19.21 o
   4  -3   9      247.56      208.20     20.41 o
   5  -3   9        5.16       12.90      6.41 o
   6  -3   9      436.79      410.66     18.52 o
   7  -3   9      146.89      153.67     19.87 o
   8  -3   9      900.96      842.14     44.38 o
   9  -3   9      172.04      140.32     20.41 o
 -10  -2   9        6.19       13.90     23.16 o
  -9  -2   9       71.59       86.14     27.41 o
  -8  -2   9      211.75      198.44     31.60 o
  -7  -2   9      229.86      216.08     37.56 o
  -6  -2   9      600.32      641.05     16.80 o
  -5  -2   9      309.10      279.19     11.70 o
  -4  -2   9      594.57      612.14     16.99 o
  -3  -2   9      901.81      990.87     36.14 o
  -2  -2   9     2675.81     2594.72     29.83 o
  -1  -2   9      515.15      486.02     28.32 o
   0  -2   9       81.78       92.55     10.45 o
   1  -2   9      470.52      474.04     28.35 o
   2  -2   9       24.91       33.90      6.36 o
   3  -2   9       65.84       85.88     20.88 o
   4  -2   9      302.73      280.01     10.51 o
   5  -2   9        0.55        4.86     14.24 o
   6  -2   9       72.43       65.99     14.24 o
   7  -2   9       18.01       20.57     11.65 o
   8  -2   9      165.71      209.85     23.32 o
   9  -2   9      198.94      186.43     18.78 o
 -10  -1   9        3.47       -9.89     25.22 o
  -9  -1   9      134.32      117.67     27.04 o
  -8  -1   9      246.71      186.18     30.04 o
  -7  -1   9      124.09       86.60     16.40 o
  -6  -1   9      897.51     1052.90     21.15 o
  -5  -1   9     1260.03     1264.59     25.35 o
  -4  -1   9      752.58      691.59     19.66 o
  -3  -1   9     3283.25     3631.49     99.37 o
  -2  -1   9     2478.10     2423.24     28.53 o
  -1  -1   9       79.57       64.11      7.14 o
   0  -1   9     1667.19     1515.40     32.79 o
   1  -1   9       47.26       30.18     16.50 o
   2  -1   9       20.15       30.83      6.40 o
   3  -1   9       36.39       43.98      7.36 o
   4  -1   9        2.07       -7.02     10.98 o
   5  -1   9       50.42      153.27     27.15 o
   6  -1   9        2.87      -11.35     11.35 o
   7  -1   9       41.16       34.05     10.24 o
   8  -1   9       76.26       58.22     11.76 o
   9  -1   9      229.46      245.57     20.97 o
  10  -1   9      538.49      508.57     40.42 o
 -10   0   9        8.78       22.38     15.65 o
  -9   0   9       44.57       52.85     22.22 o
  -8   0   9       18.23        2.10     16.12 o
  -7   0   9        4.09       -6.84     15.98 o
  -6   0   9      151.35      179.65      9.52 o
  -5   0   9      131.50      131.17      9.32 o
  -4   0   9       86.76       90.88      8.43 o
  -3   0   9     1865.81     1979.65     35.69 o
  -2   0   9      718.73      653.49     18.18 o
  -1   0   9     1924.04     1911.58     29.08 o
   0   0   9     3541.64     3508.16     42.68 o
   1   0   9      297.59      272.55     28.68 o
   2   0   9      996.77     1010.03     25.55 o
   3   0   9     1346.73     1314.63     34.95 o
   4   0   9      225.07      185.25     16.04 o
   5   0   9     1421.85     1502.21     46.14 o
   6   0   9      772.21      703.69     34.23 o
   7   0   9        7.99       -4.74     10.42 o
   8   0   9        2.41       63.16     11.45 o
   9   0   9       25.52       18.10     10.02 o
  10   0   9       44.81       37.36     32.12 o
 -10   1   9       21.73       21.64     21.73 o
  -9   1   9      186.82      140.17     33.13 o
  -8   1   9      285.42      238.59     37.72 o
  -7   1   9      158.15      145.60     11.51 o
  -6   1   9      309.89      316.91     12.77 o
  -5   1   9       20.63       26.89      6.24 o
  -4   1   9      137.97      163.98     10.41 o
  -3   1   9        8.54        1.59      6.12 o
  -2   1   9       43.88       28.49      8.48 o
  -1   1   9     1940.11     2112.04     30.20 o
   0   1   9     5089.03     5441.85     53.74 o
   1   1   9      674.17      746.27     14.46 o
   2   1   9       20.15       16.13     16.28 o
   3   1   9      868.44      806.60     34.53 o
   4   1   9      904.74      814.56     30.98 o
   5   1   9      595.84      601.15     29.21 o
   6   1   9     2505.75     2473.03     61.59 o
   7   1   9     1152.45     1102.77     36.68 o
   8   1   9      364.09      417.54     24.78 o
   9   1   9       28.37       32.32     10.52 o
  10   1   9       36.21       11.68     14.96 o
 -10   2   9       23.84       27.59     21.26 o
  -9   2   9       16.40       35.22     21.45 o
  -8   2   9      209.68      201.37     36.01 o
  -7   2   9       59.33       56.58      9.84 o
  -6   2   9      961.14     1129.81     26.86 o
  -5   2   9     1154.06     1157.18     25.46 o
  -4   2   9      465.00      480.76     16.76 o
  -3   2   9     1253.59     1392.10     31.40 o
  -2   2   9      165.24      132.76      9.15 o
  -1   2   9     2412.84     2600.50     30.12 o
   0   2   9      819.31      878.98     31.85 o
   1   2   9       46.89       56.92      8.67 o
   2   2   9        1.03        1.10      7.80 o
   3   2   9       45.93       52.28     28.35 o
   4   2   9     1620.83     1636.37     26.33 o
   5   2   9       82.92       83.94      9.10 o
   6   2   9     1311.31     1373.10     46.05 o
   7   2   9     1326.44     1370.58     48.81 o
   8   2   9      536.55      524.43     27.51 o
   9   2   9      483.07      449.41     26.92 o
  10   2   9        6.31        9.68     13.12 o
 -10   3   9       15.56       24.45     20.29 o
  -9   3   9      136.10      189.37     38.97 o
  -8   3   9      121.78       99.57     24.50 o
  -7   3   9      114.24      125.94     15.32 o
  -6   3   9      484.23      518.41     20.59 o
  -5   3   9      313.76      285.99     13.67 o
  -4   3   9      687.64      601.92     18.93 o
  -3   3   9     4667.76     5136.53     60.90 o
  -2   3   9     1084.70     1078.03     27.09 o
  -1   3   9     1698.90     1672.52     31.83 o
   0   3   9     3242.01     3351.50     44.75 o
   1   3   9      144.78      169.95     22.20 o
   2   3   9      228.84      241.52     16.81 o
   3   3   9       50.44       25.38      7.84 o
   4   3   9      483.24      473.50     27.17 o
   5   3   9        2.88        4.26      4.27 o
   6   3   9      169.98      170.23     11.40 o
   7   3   9      148.04      147.68     19.05 o
   8   3   9       49.77       53.76     12.16 o
   9   3   9      533.07      556.76     29.92 o
  10   3   9      233.58      238.23     28.28 o
 -10   4   9       51.18       74.73     29.61 o
  -9   4   9      496.28      471.10     54.44 o
  -8   4   9       28.63       52.09     23.78 o
  -7   4   9       28.36       24.22     10.66 o
  -6   4   9      627.47      672.58     25.02 o
  -5   4   9      538.23      521.71     18.89 o
  -4   4   9      347.04      347.72     15.28 o
  -3   4   9     2019.42     2056.66     37.98 o
  -2   4   9     2652.41     2382.66     73.86 o
  -1   4   9      120.42      100.36     20.49 o
   0   4   9     2609.99     2406.31     76.89 o
   1   4   9       44.83       28.70      3.86 o
   2   4   9      909.33      928.39     32.08 o
   3   4   9     1675.20     1635.76     44.45 o
   4   4   9      817.40      787.02     51.15 o
   5   4   9      159.00      202.62     26.64 o
   6   4   9      928.52      908.90     28.27 o
   7   4   9      211.14      194.82     22.91 o
   8   4   9        6.38       63.17     15.50 o
   9   4   9       30.26       41.75     14.87 o
  10   4   9        1.04       25.10     41.31 o
  -9   5   9       67.11       52.44     21.49 o
  -8   5   9        9.41       24.38     21.02 o
  -7   5   9       14.73        6.37      9.78 o
  -6   5   9       28.87       37.67     12.54 o
  -5   5   9       44.38       47.96     12.25 o
  -4   5   9       15.92       -0.95      8.21 o
  -3   5   9       86.85      105.55     13.78 o
  -2   5   9      567.87      634.72     42.17 o
  -1   5   9      599.42      567.08     40.59 o
   0   5   9     1146.77     1060.38     54.74 o
   1   5   9       62.60       36.61     16.57 o
   2   5   9       98.33      102.74     14.26 o
   3   5   9      802.50      743.30     48.15 o
   4   5   9      492.95      439.40     39.01 o
   5   5   9      665.00      920.63     41.22 o
   6   5   9     2648.60     2591.46     64.87 o
   7   5   9     1855.89     1764.73     56.85 o
   8   5   9      547.66      571.27     29.18 o
   9   5   9      510.91      500.13     37.76 o
  10   5   9      146.93      124.66     21.70 o
  -9   6   9      484.37      524.13     59.95 o
  -8   6   9      241.43      185.89     35.70 o
  -7   6   9      170.16      171.88     19.91 o
  -6   6   9     2205.85     2203.04     62.86 o
  -5   6   9      404.28      407.66     36.64 o
  -4   6   9      250.15      277.16     31.87 o
  -3   6   9      108.44      147.23     12.90 o
  -2   6   9        1.61        1.90     14.46 o
  -1   6   9        2.73       13.81     18.74 o
   0   6   9      101.24      112.70     25.99 o
   1   6   9      123.66      118.51     25.21 o
   2   6   9       12.44       12.89     19.54 o
   3   6   9        5.69       10.40      5.97 o
   4   6   9      212.06      284.48     34.36 o
   5   6   9     1444.33     1442.76     70.82 o
   6   6   9      962.70      974.08     47.52 o
   7   6   9      143.38      209.50     64.34 o
   8   6   9      431.86      468.79     27.53 o
   9   6   9      121.23      172.42     24.44 o
  10   6   9       36.49       25.99     17.99 o
  -9   7   9       56.51       69.29     30.49 o
  -8   7   9      128.58      113.84     30.28 o
  -7   7   9      573.22      564.36     36.05 o
  -6   7   9     1110.80     1163.45     64.97 o
  -5   7   9      356.25      340.36     37.73 o
  -4   7   9      314.63      301.38     35.50 o
  -3   7   9      852.92      781.59     52.41 o
  -2   7   9       33.79       28.48      7.02 o
  -1   7   9       98.19      116.97     24.08 o
   0   7   9      579.37      554.60     44.39 o
   1   7   9      506.85      504.20     43.25 o
   2   7   9       70.88       36.25     21.39 o
   3   7   9        0.11      -12.42     19.89 o
   4   7   9        2.43       10.91     10.22 o
   5   7   9       26.24       39.41     19.60 o
   6   7   9      220.99      237.30     33.85 o
   7   7   9        1.03       35.07     70.50 o
   8   7   9        9.89        9.83     12.38 o
   9   7   9      120.66      142.19     43.34 o
  10   7   9       81.24      110.67     46.14 o
  -8   8   9        7.61       57.73     23.10 o
  -7   8   9      487.59      467.82     34.88 o
  -6   8   9      340.82      390.76     41.72 o
  -5   8   9      582.36      556.50     49.24 o
  -4   8   9      271.27      261.04     36.50 o
  -3   8   9       77.37       89.40     27.00 o
  -2   8   9     2197.77     2064.56     55.22 o
  -1   8   9      804.88      799.70     55.44 o
   0   8   9      649.87      687.32     51.85 o
   1   8   9      278.40      264.46     35.38 o
   2   8   9      319.90      315.11     37.00 o
   3   8   9      105.39       73.78     25.14 o
   4   8   9       62.56       57.72     10.07 o
   5   8   9      140.18      119.61     13.87 o
   6   8   9        0.66        8.24     17.74 o
   7   8   9      257.25      258.43     36.44 o
   8   8   9      262.00      263.76     26.57 o
   9   8   9      193.86      268.63    108.06 o
  -8   9   9       40.82       53.14     28.16 o
  -7   9   9        3.01        0.99     17.61 o
  -6   9   9        0.10        4.65     18.56 o
  -5   9   9        1.05       25.36     23.65 o
  -4   9   9      123.18       91.30     27.04 o
  -3   9   9      314.23      372.65     41.67 o
  -2   9   9       13.31       -2.39     20.62 o
  -1   9   9      314.32      272.42     38.48 o
   0   9   9     3178.62     3184.78    111.15 o
   1   9   9      764.13      678.94     53.23 o
   2   9   9     1421.23     1457.00     77.57 o
   3   9   9      448.86      397.81     43.98 o
   4   9   9      102.93      111.74     25.66 o
   5   9   9      178.75      259.18     20.36 o
   6   9   9      135.17      143.19     30.51 o
   7   9   9      324.43      338.36     40.22 o
   8   9   9       88.10      170.54     22.03 o
   9   9   9      276.40      262.61     41.34 o
  -7  10   9       81.37       60.35     24.07 o
  -6  10   9       43.71       25.30     24.06 o
  -5  10   9      110.48      109.54     29.28 o
  -4  10   9      264.15      209.32     35.23 o
  -3  10   9      111.33      117.62     32.55 o
  -2  10   9      297.90      270.46     39.17 o
  -1  10   9        0.20        4.49     18.80 o
   0  10   9      469.61      496.95     49.91 o
   1  10   9     1619.17     1553.26     82.20 o
   2  10   9      900.18      936.90     65.40 o
   3  10   9      479.51      491.01     49.88 o
   4  10   9       97.59       73.62     25.20 o
   5  10   9      658.82      644.90     32.38 o
   6  10   9      347.89      335.92     24.84 o
   7  10   9       90.52      109.49     26.80 o
   8  10   9     1492.29     1516.80     60.16 o
   9  10   9      113.92       74.75     24.61 o
  -6  11   9      118.46      165.38     36.59 o
  -5  11   9      305.13      238.07     39.79 o
  -4  11   9      642.13      615.65     61.97 o
  -3  11   9      167.84      174.39     33.89 o
  -2  11   9      250.88      220.64     38.17 o
  -1  11   9       89.14       84.53     26.68 o
   0  11   9     1226.95     1102.87     73.70 o
   1  11   9      349.65      335.73     46.44 o
   2  11   9      178.74      181.98     38.07 o
   3  11   9       51.51       54.43     25.60 o
   4  11   9       33.60       28.63     22.98 o
   5  11   9      103.56      106.13     16.47 o
   6  11   9      228.36      209.04     21.04 o
   7  11   9       66.06       76.00     17.20 o
   8  11   9      399.23      373.58     31.63 o
  -5  12   9       58.84       61.97     26.04 o
  -4  12   9      149.85      152.11     34.80 o
  -3  12   9      103.42      118.68     34.42 o
  -2  12   9       99.55       96.30     32.38 o
  -1  12   9      259.46      291.86     46.11 o
   0  12   9        1.51        8.48     18.67 o
   1  12   9      209.19      219.56     40.06 o
   2  12   9     1423.36     1428.61     88.15 o
   3  12   9      136.55      213.36     41.78 o
   4  12   9        7.92       -5.35     20.32 o
   5  12   9       60.30       89.48     17.06 o
   6  12   9       15.51      -13.47     21.54 o
   7  12   9       66.84       52.91     15.66 o
   8  12   9       28.05       29.92     20.51 o
  -4  13   9       46.75       20.42     24.52 o
  -3  13   9      295.83      324.96     50.63 o
  -2  13   9       56.50       66.43     29.14 o
  -1  13   9      580.70      642.87     65.31 o
   0  13   9      136.75      179.12     39.41 o
   1  13   9       28.63        0.99     24.03 o
   2  13   9      600.18      634.32     62.74 o
   3  13   9      944.01      963.58     76.03 o
   4  13   9      841.89      679.19     63.80 o
   5  13   9      238.04      286.38     44.85 o
   6  13   9      132.95      113.25     30.84 o
   7  13   9       11.12       22.82     15.02 o
  -3  14   9       31.82       52.01     30.41 o
  -2  14   9        0.43       12.14     24.51 o
  -1  14   9      191.10      220.89     45.44 o
   0  14   9       55.55       86.67     35.45 o
   1  14   9       58.09       62.77     31.16 o
   2  14   9        1.40       -3.97     24.68 o
   3  14   9      465.12      516.07     60.93 o
   4  14   9      443.11      401.36     52.42 o
   5  14   9      382.57      388.64     53.04 o
   6  14   9      155.23      110.79     32.49 o
  -1  15   9       34.73       33.37     31.86 o
   0  15   9       60.80       77.90     36.54 o
   1  15   9       37.10       79.38     36.97 o
   2  15   9       13.38      -34.91     34.91 o
   3  15   9        8.81        1.26     24.76 o
   4  15   9       25.45        1.07     23.45 o
  -4 -11  10       35.12      -13.06     22.02 o
  -3 -11  10       71.44       64.82     16.57 o
  -2 -11  10      261.34      293.72     29.62 o
  -1 -11  10      148.36      174.52     39.89 o
   0 -11  10      367.26      339.10     51.78 o
   1 -11  10       99.67      119.28     38.03 o
   2 -11  10      313.75      271.57     48.88 o
  -6 -10  10      131.58      157.39     25.55 o
  -5 -10  10       69.25       57.94     13.90 o
  -4 -10  10      179.62      170.74     23.88 o
  -3 -10  10      220.97      243.34     27.48 o
  -2 -10  10        4.38       12.08     14.29 o
  -1 -10  10       16.81       -6.55     25.91 o
   0 -10  10      388.26      397.67     52.78 o
   1 -10  10      244.47      285.23     48.68 o
   2 -10  10        2.40       42.23     27.44 o
   3 -10  10       22.01       48.77     26.43 o
  -7  -9  10      174.20      172.99     58.89 o
  -6  -9  10       92.07       98.54     20.31 o
  -5  -9  10      243.66      245.98     22.04 o
  -4  -9  10      149.71      176.31     35.21 o
  -3  -9  10      259.45      211.73     24.60 o
  -2  -9  10       21.78       24.60     21.75 o
  -1  -9  10       25.81       58.57     29.62 o
   0  -9  10      100.75       69.41     28.25 o
   1  -9  10       58.36       46.19     26.63 o
   2  -9  10       18.81       18.68     28.34 o
   3  -9  10      511.64      480.82     57.21 o
   4  -9  10      184.83      130.94     35.49 o
   5  -9  10       12.95       19.49     26.72 o
  -8  -8  10       11.68       16.73     19.88 o
  -7  -8  10      197.54      222.13     28.17 o
  -6  -8  10      746.65      711.66     45.85 o
  -5  -8  10      374.01      394.96     25.81 o
  -4  -8  10       82.28      117.52     19.08 o
  -3  -8  10       38.89       77.43     15.93 o
  -2  -8  10      114.31      135.06     30.53 o
  -1  -8  10       77.94       97.08     27.21 o
   0  -8  10      174.97      128.34     28.73 o
   1  -8  10        2.15       73.40     30.93 o
   2  -8  10       64.30      132.97     40.30 o
   3  -8  10       78.42       39.71     23.87 o
   4  -8  10       18.16       44.81     27.12 o
   5  -8  10        0.91       -9.67     25.31 o
   6  -8  10        0.50       20.06     30.85 o
  -8  -7  10       87.12      129.85     48.50 o
  -7  -7  10      159.57      159.32     23.41 o
  -6  -7  10      460.79      481.06     37.50 o
  -5  -7  10      242.27      246.44     20.09 o
  -4  -7  10       26.42       26.98     10.00 o
  -3  -7  10     1428.37     1477.76     75.83 o
  -2  -7  10      208.42      136.14     28.18 o
  -1  -7  10      148.43      251.14     37.51 o
   0  -7  10      129.75      102.72     27.06 o
   1  -7  10     2550.12     2999.68    119.13 o
   2  -7  10     3322.51     3383.41    129.01 o
   3  -7  10     1672.84     1709.22     94.95 o
   4  -7  10        0.60        4.93     23.56 o
   5  -7  10       54.82      104.94     29.72 o
   6  -7  10        2.54       20.44     25.22 o
  -9  -6  10       55.57      115.40     31.83 o
  -8  -6  10        2.07       51.44     22.12 o
  -7  -6  10        0.10       36.07     15.54 o
  -6  -6  10       26.78       17.50      9.00 o
  -5  -6  10      244.85      227.00     18.85 o
  -4  -6  10       12.23       22.16      9.29 o
  -3  -6  10       10.48      -12.27     18.14 o
  -2  -6  10       13.70       -1.77     13.87 o
  -1  -6  10     2624.74     2630.84     52.75 o
   0  -6  10     2432.61     2479.13     50.06 o
   1  -6  10     3047.90     3369.01    119.48 o
   2  -6  10     1095.60     1043.83     70.73 o
   3  -6  10      546.67      561.49     53.83 o
   4  -6  10      148.27      153.47     25.05 o
   5  -6  10      270.86      281.81     23.56 o
   6  -6  10        3.87       -0.22     19.19 o
   7  -6  10       17.25       20.17     26.88 o
  -9  -5  10      629.75      568.53     53.17 o
  -8  -5  10      408.66      434.56     42.23 o
  -7  -5  10      249.77      269.79     21.43 o
  -6  -5  10       11.29       19.20      8.07 o
  -5  -5  10       18.82       63.59     23.80 o
  -4  -5  10      200.28      227.98     18.04 o
  -3  -5  10      409.98      415.94     36.97 o
  -2  -5  10      599.46      603.71     47.30 o
  -1  -5  10        6.39       82.67      9.95 o
   0  -5  10        2.04       -6.43      6.43 o
   1  -5  10       93.38      101.04     25.75 o
   2  -5  10      208.93      229.82     37.91 o
   3  -5  10      181.13      170.72     33.79 o
   4  -5  10       40.84       39.04     10.97 o
   5  -5  10       10.35        0.36      9.20 o
   6  -5  10      128.23      101.75     16.11 o
   7  -5  10      211.58      261.89     44.22 o
   8  -5  10        8.40        2.22     13.02 o
  -9  -4  10      144.87      160.33     33.40 o
  -8  -4  10      367.99      390.62     42.92 o
  -7  -4  10      501.88      551.65     35.99 o
  -6  -4  10       27.68       33.41      8.26 o
  -5  -4  10       57.14       58.27      9.91 o
  -4  -4  10      331.65      480.27     30.67 o
  -3  -4  10     1334.01     1260.67     43.93 o
  -2  -4  10     2133.46     2047.10     79.69 o
  -1  -4  10     5508.88     5893.65    116.17 o
   0  -4  10      754.96      725.11     32.16 o
   1  -4  10        1.00      -13.52     19.40 o
   2  -4  10       85.71       69.89     27.33 o
   3  -4  10       43.79       57.86     24.19 o
   4  -4  10       62.87       71.23     25.40 o
   5  -4  10       33.77       12.83     11.84 o
   6  -4  10        0.39        6.39     16.34 o
   7  -4  10       92.58      128.90     23.99 o
   8  -4  10       82.30       93.45     18.77 o
 -10  -3  10        7.92       26.63     19.33 o
  -9  -3  10        0.39      -14.51     20.36 o
  -8  -3  10      183.80      137.25     27.01 o
  -7  -3  10       85.46      117.30     18.38 o
  -6  -3  10      126.01      157.32     12.86 o
  -5  -3  10      189.13      185.08     11.06 o
  -4  -3  10     2762.08     2961.84     43.94 o
  -3  -3  10     2409.63     2400.30     39.81 o
  -2  -3  10     1312.52     1235.02     58.34 o
  -1  -3  10     3071.57     3299.15     84.21 o
   0  -3  10     1478.21     1451.86     37.95 o
   1  -3  10      430.74      415.03     19.31 o
   2  -3  10        4.53        0.32     10.12 o
   3  -3  10      232.50      192.94     32.02 o
   4  -3  10      223.45      254.15    159.02 o
   5  -3  10        0.51       -0.21      3.29 o
   6  -3  10        0.11       -5.61     10.37 o
   7  -3  10      151.15      142.39     19.86 o
   8  -3  10      300.01      319.97     29.83 o
   9  -3  10        0.17        7.69     11.14 o
 -10  -2  10       38.89       54.23     26.20 o
  -9  -2  10       17.17       -6.77     20.46 o
  -8  -2  10       17.07       13.29     19.05 o
  -7  -2  10        4.28        1.69     11.84 o
  -6  -2  10       74.59       69.37      9.81 o
  -5  -2  10      463.36      448.64     15.36 o
  -4  -2  10      259.89      261.60     12.15 o
  -3  -2  10      445.03      483.93     30.30 o
  -2  -2  10      884.81      870.29     26.47 o
  -1  -2  10      740.30      776.49     28.56 o
   0  -2  10     2248.08     2293.55     69.44 o
   1  -2  10      181.75      171.50     17.26 o
   2  -2  10       36.90       24.42      5.73 o
   3  -2  10     1094.17     1149.78     64.25 o
   4  -2  10     3899.59     4263.86    124.85 o
   5  -2  10     1094.68     1033.47     65.02 o
   6  -2  10       29.47       27.33     12.27 o
   7  -2  10       47.95       61.20     15.60 o
   8  -2  10      247.52      213.50     20.09 o
   9  -2  10       39.13       47.92     13.43 o
 -10  -1  10      105.67       68.36     24.59 o
  -9  -1  10       12.06       -6.64     24.55 o
  -8  -1  10      168.02      189.70     31.26 o
  -7  -1  10      103.22       92.01     13.33 o
  -6  -1  10      337.79      325.52     12.42 o
  -5  -1  10       22.23       19.26      5.89 o
  -4  -1  10       14.03       17.73      9.16 o
  -3  -1  10      910.97      922.30     19.69 o
  -2  -1  10      378.75      361.15     11.32 o
  -1  -1  10      717.13      685.37     21.25 o
   0  -1  10       78.58      107.76     12.78 o
   1  -1  10       60.85       33.11     17.04 o
   2  -1  10     1134.98     1057.56     24.93 o
   3  -1  10       32.43       16.62      7.67 o
   4  -1  10     1541.46     1553.78     43.20 o
   5  -1  10      828.97      796.27     36.41 o
   6  -1  10     1771.93     1639.99     53.01 o
   7  -1  10       34.43       68.65     11.37 o
   8  -1  10      460.39      395.20     21.82 o
   9  -1  10     1248.35     1140.27     43.15 o
 -10   0  10      213.63      252.43     39.10 o
  -9   0  10      225.30      263.73     44.33 o
  -8   0  10       65.37       44.99     18.61 o
  -7   0  10      503.92      578.40     35.86 o
  -6   0  10      729.94      716.49     21.08 o
  -5   0  10     1008.10     1018.61     24.18 o
  -4   0  10      269.46      258.97     13.47 o
  -3   0  10      342.83      285.76     15.38 o
  -2   0  10     3225.91     3346.62     42.00 o
  -1   0  10     1328.15     1420.48     29.56 o
   0   0  10      100.38      110.89     12.15 o
   1   0  10       50.24      105.20     21.34 o
   2   0  10      232.94      249.57     18.87 o
   3   0  10        4.72        8.13     17.72 o
   4   0  10      191.57      180.85     16.26 o
   5   0  10      600.50      610.71     30.33 o
   6   0  10        6.70       11.07     10.05 o
   7   0  10      304.51      308.69     21.14 o
   8   0  10       28.10       27.57     10.61 o
   9   0  10      382.55      310.39     33.97 o
  10   0  10       57.69       59.23     16.86 o
 -10   1  10       35.71       20.62     22.32 o
  -9   1  10        3.31      -10.23     20.34 o
  -8   1  10      152.28      217.07     37.79 o
  -7   1  10      874.82      873.23     63.24 o
  -6   1  10      541.18      506.93     17.19 o
  -5   1  10     1972.26     1865.22     32.89 o
  -4   1  10      125.70      108.41     13.03 o
  -3   1  10      288.51      313.86     16.20 o
  -2   1  10      138.74       91.67     10.25 o
  -1   1  10      930.02      845.95     22.73 o
   0   1  10        1.32        4.02      3.12 o
   1   1  10      279.53      287.42     11.07 o
   2   1  10     1449.93     1324.97     62.33 o
   3   1  10      469.48      498.76     22.96 o
   4   1  10       12.10      124.36     35.03 o
   5   1  10       54.91       54.02     13.99 o
   6   1  10        3.31       12.88     11.20 o
   7   1  10      585.97      601.49     34.04 o
   8   1  10     1153.73     1181.28     40.88 o
   9   1  10      167.28      167.45     19.05 o
  10   1  10       71.15       94.02     19.44 o
 -10   2  10       67.18       90.93     26.83 o
  -9   2  10       13.11       -2.94     17.46 o
  -8   2  10       10.10        6.85     17.85 o
  -7   2  10      145.79      138.50     23.11 o
  -6   2  10       21.72       14.11      5.66 o
  -5   2  10      439.38      446.07     17.11 o
  -4   2  10      267.08      274.66     18.35 o
  -3   2  10       48.89       31.91      7.96 o
  -2   2  10     1234.68     1168.67     24.91 o
  -1   2  10      134.31      111.78     19.51 o
   0   2  10     1575.50     1537.66     36.24 o
   1   2  10    10348.05    10552.41    157.88 o
   2   2  10     5543.03     5411.25     67.98 o
   3   2  10     1291.63     1257.23     38.21 o
   4   2  10      817.46      906.95     33.45 o
   5   2  10      816.11      781.92     80.65 o
   6   2  10       17.95       19.05     16.01 o
   7   2  10       37.56       92.79     21.61 o
   8   2  10        0.14       -4.93     10.47 o
   9   2  10       16.55       18.65     11.20 o
  10   2  10        0.03       22.13     17.44 o
 -10   3  10      279.74      288.99     47.46 o
  -9   3  10        0.92       19.79     24.46 o
  -8   3  10      173.43      171.41     32.52 o
  -7   3  10      119.42      132.86     15.48 o
  -6   3  10      123.99      106.64     14.81 o
  -5   3  10       89.92       96.13      9.32 o
  -4   3  10      110.83       94.60      9.29 o
  -3   3  10     1419.82     1464.85     34.38 o
  -2   3  10     3930.71     4230.78     54.53 o
  -1   3  10     2114.14     2185.89     44.45 o
   0   3  10      124.60      147.78     24.20 o
   1   3  10     1464.12     1513.81     36.42 o
   2   3  10     4786.29     4753.21    122.43 o
   3   3  10     1578.07     1440.04     40.66 o
   4   3  10     1408.72     1278.20     52.74 o
   5   3  10     1759.31     1691.20     26.25 o
   6   3  10      315.77      302.24     14.85 o
   7   3  10      182.64      185.55     36.04 o
   8   3  10      125.36      147.35     17.39 o
   9   3  10       58.41       43.15     12.00 o
  10   3  10       74.92      103.57     20.86 o
  -9   4  10      289.01      279.86     44.31 o
  -8   4  10      520.49      528.83     54.86 o
  -7   4  10      125.99      163.36     17.96 o
  -6   4  10        2.04        4.13      9.75 o
  -5   4  10      606.62      586.56     24.12 o
  -4   4  10      164.84      194.95     14.65 o
  -3   4  10        0.28       -2.69     15.57 o
  -2   4  10      325.81      379.93     34.69 o
  -1   4  10      111.47      101.52     11.22 o
   0   4  10       81.10       86.56      9.17 o
   1   4  10       39.24       73.64     21.26 o
   2   4  10      350.19      371.41     21.47 o
   3   4  10      293.71      271.00     19.57 o
   4   4  10      834.07      872.00     53.21 o
   5   4  10     1119.87     1084.56     32.58 o
   6   4  10        3.40       14.95      8.00 o
   7   4  10      436.05      423.53     29.67 o
   8   4  10      336.94      327.44     28.37 o
   9   4  10      248.66      247.45     20.91 o
  10   4  10       73.90       99.24     20.43 o
  -9   5  10      305.29      266.03     46.05 o
  -8   5  10      567.98      536.36     58.52 o
  -7   5  10      217.42      260.94     22.73 o
  -6   5  10      185.20      182.84     20.35 o
  -5   5  10       40.37       33.00     11.69 o
  -4   5  10     2446.23     2788.88     57.57 o
  -3   5  10     1175.84     1153.60     35.85 o
  -2   5  10      621.12      582.95     41.78 o
  -1   5  10      455.38      463.69     39.41 o
   0   5  10       21.23       -2.86     15.60 o
   1   5  10       36.18       22.45     20.05 o
   2   5  10      392.01      426.87     24.37 o
   3   5  10        1.78        5.11     14.48 o
   4   5  10      156.59      137.25     26.98 o
   5   5  10      103.98       66.04     23.18 o
   6   5  10        1.04        1.49      7.33 o
   7   5  10       13.39      136.76     38.02 o
   8   5  10      169.76      196.88     21.11 o
   9   5  10       90.29       83.05     16.23 o
  10   5  10      101.28      113.71     22.03 o
  -9   6  10        1.20        6.89     17.46 o
  -8   6  10       13.26      -19.26     19.26 o
  -7   6  10      156.42      186.14     22.05 o
  -6   6  10        1.93       13.59     14.33 o
  -5   6  10       27.03       50.49     20.81 o
  -4   6  10     1224.43     1178.60     37.59 o
  -3   6  10     1106.49     1073.49     33.73 o
  -2   6  10     3354.75     3367.33    100.77 o
  -1   6  10     1621.35     1915.94     76.89 o
   0   6  10     2362.10     2298.02     84.14 o
   1   6  10      173.47      150.66     27.00 o
   2   6  10      682.37      652.47     49.04 o
   3   6  10        9.36        9.61     17.72 o
   4   6  10      194.34      244.72     31.70 o
   5   6  10      310.46      357.08     39.40 o
   6   6  10      439.81      364.92     39.41 o
   7   6  10      435.13      461.33     32.59 o
   8   6  10      780.01      738.11     34.66 o
   9   6  10       34.31       36.04     39.14 o
  10   6  10      103.16      155.02     31.23 o
  -8   7  10      112.43      123.62     32.19 o
  -7   7  10       87.04       66.37     16.14 o
  -6   7  10       78.17       95.45     18.44 o
  -5   7  10       80.15       89.53     24.26 o
  -4   7  10      402.26      487.37     43.23 o
  -3   7  10      230.25      194.17     14.64 o
  -2   7  10     2738.55     2724.04     95.30 o
  -1   7  10     5888.71     5881.51    139.56 o
   0   7  10      483.62      487.82     42.73 o
   1   7  10      273.10      226.81     33.91 o
   2   7  10      127.78      120.26     26.15 o
   3   7  10     1117.35     1162.65     37.86 o
   4   7  10     3110.92     3217.49    111.10 o
   5   7  10      459.42      393.30     41.79 o
   6   7  10      747.37      695.43     54.30 o
   7   7  10      160.38      163.04     29.54 o
   8   7  10       25.32       43.29     16.68 o
   9   7  10      129.34      132.85     33.79 o
  10   7  10       15.95       47.20     25.40 o
  -8   8  10      112.68      124.30     31.97 o
  -7   8  10      399.19      373.20     31.58 o
  -6   8  10      289.71      277.41     37.30 o
  -5   8  10      154.60      136.67     27.57 o
  -4   8  10      106.27      101.16     25.32 o
  -3   8  10      306.31      317.84     38.20 o
  -2   8  10      501.27      481.19     19.41 o
  -1   8  10     1201.39     1199.43     67.10 o
   0   8  10      652.12      564.80     47.88 o
   1   8  10      102.68      111.65     28.53 o
   2   8  10      123.73      116.71     28.00 o
   3   8  10      601.63      577.60     48.02 o
   4   8  10     2546.69     2573.02     49.02 o
   5   8  10      442.68      472.34     45.14 o
   6   8  10      572.18      590.30     50.79 o
   7   8  10       45.27       70.15     24.67 o
   8   8  10      572.94      471.96     35.50 o
   9   8  10      434.20      334.15     47.90 o
  -7   9  10      341.72      369.59     32.65 o
  -6   9  10      513.38      561.91     53.86 o
  -5   9  10      108.90      120.45     28.78 o
  -4   9  10       46.49       79.73     26.19 o
  -3   9  10      319.06      344.71     41.71 o
  -2   9  10      314.90      382.50     43.03 o
  -1   9  10     1637.69     1814.73     88.80 o
   0   9  10      342.31      360.34     41.07 o
   1   9  10       35.64       32.52     22.35 o
   2   9  10       99.56      108.47     26.59 o
   3   9  10      146.69      158.80     31.57 o
   4   9  10        0.32       -4.97      6.55 o
   5   9  10        1.35        6.44      7.17 o
   6   9  10       64.59       38.70     21.72 o
   7   9  10      114.39      110.59     26.17 o
   8   9  10       29.65       28.99     14.71 o
   9   9  10      454.61      397.31     50.64 o
  -7  10  10      299.29      310.92     42.47 o
  -6  10  10       83.38       83.47     27.56 o
  -5  10  10      371.02      395.09     47.74 o
  -4  10  10       46.65       49.15     25.59 o
  -3  10  10      625.92      610.15     55.29 o
  -2  10  10      124.04      156.03     34.55 o
  -1  10  10      314.85      294.16     39.14 o
   0  10  10     2571.45     2432.45    104.09 o
   1  10  10     1901.58     1945.73     94.20 o
   2  10  10      207.09      200.70     38.06 o
   3  10  10       11.78       30.77     22.91 o
   4  10  10        0.11       42.83     23.44 o
   5  10  10      187.65      192.06     22.51 o
   6  10  10       76.95       68.31     24.39 o
   7  10  10      207.13      196.35     34.07 o
   8  10  10        5.70        6.13     13.37 o
   9  10  10       91.03       70.66     28.48 o
  -6  11  10      141.47      119.39     33.88 o
  -5  11  10       12.87       26.21     24.20 o
  -4  11  10        0.89       38.86     27.80 o
  -3  11  10       32.46       37.64     25.79 o
  -2  11  10       90.40       98.04     31.97 o
  -1  11  10      429.26      468.35     51.90 o
   0  11  10      227.87      269.22     42.38 o
   1  11  10     4638.29     4868.72    154.29 o
   2  11  10     1691.62     1623.93     90.40 o
   3  11  10      246.62      247.59     40.40 o
   4  11  10      104.39      137.08     32.41 o
   5  11  10        5.93      -19.45     20.39 o
   6  11  10       41.69       52.25     25.10 o
   7  11  10       83.10      129.47     32.92 o
   8  11  10       43.09       35.49     16.11 o
  -5  12  10      197.73      195.26     38.62 o
  -4  12  10      234.45      208.35     42.84 o
  -3  12  10        4.89       11.12     23.29 o
  -2  12  10      254.82      259.19     43.56 o
  -1  12  10      142.16      154.86     34.77 o
   0  12  10      239.41      281.13     44.46 o
   1  12  10     1002.41     1031.74     75.66 o
   2  12  10     1067.74     1091.24     77.77 o
   3  12  10      635.72      626.72     59.80 o
   4  12  10       43.00       19.21     21.98 o
   5  12  10      113.05      110.04     30.69 o
   6  12  10       62.19       74.22     27.44 o
   7  12  10       74.26       66.33     25.29 o
  -4  13  10        6.83      -30.26     30.26 o
  -3  13  10      113.82       83.99     32.59 o
  -2  13  10       13.27       -6.39     28.06 o
  -1  13  10       57.14       38.21     26.60 o
   0  13  10       43.17       20.21     25.31 o
   1  13  10        5.35        4.68     20.18 o
   2  13  10       50.46       47.25     29.15 o
   3  13  10       54.87       41.55     27.08 o
   4  13  10       40.46       11.73     29.15 o
   5  13  10        4.43      -19.64     25.26 o
   6  13  10        6.11       22.55     23.77 o
  -3  14  10      147.01      156.77     36.75 o
  -2  14  10      118.93      125.47     38.36 o
  -1  14  10      147.74      157.99     40.31 o
   0  14  10      273.79      207.73     43.82 o
   1  14  10      175.12      200.87     44.75 o
   2  14  10        4.97       11.25     23.96 o
   3  14  10      245.47      239.73     43.80 o
   4  14  10        8.19        5.95     25.11 o
   5  14  10       35.86       31.98     25.58 o
   0  15  10      233.75      234.15     45.83 o
   1  15  10       28.63       24.49     27.27 o
   2  15  10      193.86      260.65     48.11 o
   3  15  10      110.11      119.77     34.39 o
  -3 -11  11       39.17       28.11     21.35 o
  -2 -11  11      209.82      267.49     29.96 o
  -1 -11  11       70.26       47.24     29.34 o
   0 -11  11        7.67       23.41     27.27 o
  -5 -10  11      287.91      332.67     51.02 o
  -4 -10  11      452.85      434.71     34.93 o
  -3 -10  11      141.44      121.54     21.82 o
  -2 -10  11      441.34      463.72     55.56 o
  -1 -10  11      132.04      145.60     32.59 o
   0 -10  11      169.62      210.85     42.31 o
   1 -10  11      266.77      279.48     45.89 o
   2 -10  11       24.54       48.62     26.76 o
   3 -10  11       11.52       38.63     24.99 o
  -6  -9  11       94.61       57.91     42.58 o
  -5  -9  11      148.39      176.42     20.08 o
  -4  -9  11      423.58      388.53     32.89 o
  -3  -9  11      611.68      562.39     38.26 o
  -2  -9  11      481.73      515.96     54.25 o
  -1  -9  11      537.70      557.81     58.08 o
   0  -9  11      342.74      350.87     50.47 o
   1  -9  11      217.03      264.42     44.83 o
   2  -9  11        6.80        3.54     26.31 o
   3  -9  11        6.80        7.58     26.98 o
   4  -9  11      149.29      147.85     36.41 o
  -7  -8  11       20.59      -16.82     18.03 o
  -6  -8  11        4.71        1.45     12.68 o
  -5  -8  11       58.91       74.86     19.57 o
  -4  -8  11        0.10        4.20     10.31 o
  -3  -8  11       71.24       67.24     19.09 o
  -2  -8  11      216.90      220.30     34.57 o
  -1  -8  11       76.60       58.54     24.48 o
   0  -8  11      101.59      119.82     31.43 o
   1  -8  11       67.38       30.58     24.93 o
   2  -8  11      102.12      159.53     39.26 o
   3  -8  11       65.56       23.99     24.92 o
   4  -8  11       60.42       46.84     23.12 o
   5  -8  11       35.08       47.50     26.82 o
  -8  -7  11      307.44      306.82     48.57 o
  -7  -7  11       20.80       14.90     15.44 o
  -6  -7  11      276.18      238.97     41.13 o
  -5  -7  11      233.89      290.29     22.21 o
  -4  -7  11      194.58      191.89     18.59 o
  -3  -7  11      273.34      224.33     34.28 o
  -2  -7  11      423.93      390.79     44.41 o
  -1  -7  11       28.39       20.15     18.63 o
   0  -7  11        3.83        1.47     22.92 o
   1  -7  11      507.38      480.10     53.53 o
   2  -7  11      481.23      503.92     53.42 o
   3  -7  11       10.41       41.92     24.57 o
   4  -7  11        6.87       23.21     26.46 o
   5  -7  11      162.61      148.84     34.41 o
   6  -7  11       74.81       95.50     34.75 o
  -8  -6  11      334.09      399.77     44.28 o
  -7  -6  11      463.20      534.17     36.50 o
  -6  -6  11      365.48      410.73     35.38 o
  -5  -6  11      573.81      643.47     30.96 o
  -4  -6  11      728.13      738.67     32.68 o
  -3  -6  11      183.26      162.31     29.76 o
  -2  -6  11      336.95      383.06     41.84 o
  -1  -6  11      581.03      575.65     50.66 o
   0  -6  11      473.26      504.89     50.33 o
   1  -6  11      148.64      139.90     34.24 o
   2  -6  11      609.60      628.24     57.88 o
   3  -6  11      169.24      148.19     32.67 o
   4  -6  11      159.85      108.95     15.89 o
   5  -6  11        0.52       -0.94     18.81 o
   6  -6  11       56.19       46.10     26.34 o
   7  -6  11      222.50      234.91     44.67 o
  -9  -5  11      215.66      201.36     34.68 o
  -8  -5  11       92.39      101.99     33.77 o
  -7  -5  11      240.11      248.63     20.95 o
  -6  -5  11      457.74      448.69     29.82 o
  -5  -5  11     3899.10     4073.71     84.24 o
  -4  -5  11      188.37      207.06     17.97 o
  -3  -5  11      153.25      140.95     19.25 o
  -2  -5  11      535.03      581.54     48.57 o
  -1  -5  11     1136.10     1050.38     64.18 o
   0  -5  11      842.49      885.73     70.19 o
   1  -5  11      982.39      954.47     64.88 o
   2  -5  11      349.85      364.27     44.97 o
   3  -5  11       13.41       27.32     19.35 o
   4  -5  11       23.66       41.94     23.70 o
   5  -5  11        0.13        7.83     11.75 o
   6  -5  11       40.13       51.37     20.32 o
   7  -5  11        0.00        6.70     19.34 o
  -9  -4  11       23.42       48.44     24.38 o
  -8  -4  11       25.74       42.46     22.80 o
  -7  -4  11      467.46      449.61     42.52 o
  -6  -4  11       17.31       21.60     11.51 o
  -5  -4  11        6.65       27.07      9.30 o
  -4  -4  11      175.61      181.05     19.09 o
  -3  -4  11     2636.44     2447.65     63.76 o
  -2  -4  11     1862.99     1751.80     77.26 o
  -1  -4  11     2300.58     2116.08     85.50 o
   0  -4  11      795.79      802.82     31.26 o
   1  -4  11      573.13      566.46     14.94 o
   2  -4  11      429.04      422.80     43.66 o
   3  -4  11      686.12      586.95     52.30 o
   4  -4  11      251.20      238.43     36.57 o
   5  -4  11       14.02       -6.97     21.04 o
   6  -4  11      100.82      125.47     19.16 o
   7  -4  11      148.46      172.02     22.60 o
   8  -4  11       13.36       22.19     13.20 o
  -9  -3  11      220.95      204.23     32.69 o
  -8  -3  11      348.24      395.64     42.03 o
  -7  -3  11      268.64      290.36     26.49 o
  -6  -3  11       81.25       80.75     11.29 o
  -5  -3  11     2353.87     2601.03     44.19 o
  -4  -3  11       35.48       32.04     10.65 o
  -3  -3  11       44.49       34.14     11.48 o
  -2  -3  11      309.92      317.62     24.74 o
  -1  -3  11       77.19       64.58     10.91 o
   0  -3  11      314.78      301.55     19.24 o
   1  -3  11      189.10      178.56     13.19 o
   2  -3  11      158.47      176.11     17.87 o
   3  -3  11       96.15      120.33     30.81 o
   4  -3  11       94.29       96.88     28.69 o
   5  -3  11      551.54      497.53     49.52 o
   6  -3  11        1.41       16.03     12.16 o
   7  -3  11       95.44       98.12     17.60 o
   8  -3  11       55.31       36.01     12.29 o
  -9  -2  11      395.28      404.56     43.87 o
  -8  -2  11      272.87      321.34     37.63 o
  -7  -2  11      291.51      293.36     26.07 o
  -6  -2  11       93.53       83.66     11.13 o
  -5  -2  11     1159.98     1222.33     27.95 o
  -4  -2  11     1637.14     1541.17     35.26 o
  -3  -2  11     5733.08     5674.29     60.16 o
  -2  -2  11      820.33      879.16     40.19 o
  -1  -2  11       90.09       88.53     16.19 o
   0  -2  11      141.68      127.91     11.82 o
   1  -2  11       28.83       26.86      6.33 o
   2  -2  11       36.82       24.91     10.31 o
   3  -2  11      134.04       96.70     10.81 o
   4  -2  11       10.40       -3.75      9.89 o
   5  -2  11      235.82      190.51     47.91 o
   6  -2  11      295.86      306.58     24.78 o
   7  -2  11      448.47      420.27     25.11 o
   8  -2  11      610.16      595.76     30.98 o
   9  -2  11      533.46      510.19     30.82 o
  -9  -1  11       64.57       31.50     18.61 o
  -8  -1  11      152.97      138.99     25.33 o
  -7  -1  11      441.41      371.43     35.17 o
  -6  -1  11     1299.14     1262.45     29.92 o
  -5  -1  11      879.66      940.86     22.40 o
  -4  -1  11      292.39      273.35     14.96 o
  -3  -1  11     1052.53      999.85     25.67 o
  -2  -1  11     1763.79     1750.08     30.44 o
  -1  -1  11     1239.38     1122.19     28.02 o
   0  -1  11       29.53       17.49     17.12 o
   1  -1  11        7.15        6.59     20.14 o
   2  -1  11       60.86       70.25     13.29 o
   3  -1  11      145.23      207.75     42.79 o
   4  -1  11       11.48        2.09      9.03 o
   5  -1  11        0.01      -12.42     12.42 o
   6  -1  11      487.81      540.32     32.19 o
   7  -1  11       22.41       13.72     10.30 o
   8  -1  11        8.88        4.85     11.15 o
   9  -1  11        8.26       -1.29     11.19 o
 -10   0  11        0.55       16.68     20.00 o
  -9   0  11        1.30       18.79     21.70 o
  -8   0  11        6.98       28.38     21.86 o
  -7   0  11      103.76      107.83     19.09 o
  -6   0  11      346.00      326.37     18.25 o
  -5   0  11       17.00       27.93      7.45 o
  -4   0  11     1056.06     1080.52     26.83 o
  -3   0  11      549.64      531.88     29.63 o
  -2   0  11      402.94      385.75     18.04 o
  -1   0  11      246.61      216.47     13.08 o
   0   0  11      469.40      414.66     29.82 o
   1   0  11     2384.67     2227.88     57.99 o
   2   0  11     1107.85     1028.86     58.61 o
   3   0  11     1483.58     1595.55     38.81 o
   4   0  11      455.19      430.48     24.14 o
   5   0  11      608.92      582.89     25.39 o
   6   0  11      690.35      751.28     36.97 o
   7   0  11      469.29      478.96     31.49 o
   8   0  11      110.87      116.51     15.89 o
   9   0  11      220.81      191.71     20.16 o
 -10   1  11      127.02      114.27     29.98 o
  -9   1  11       31.18       42.80     22.81 o
  -8   1  11      221.82      194.68     36.22 o
  -7   1  11      148.14      136.07     19.01 o
  -6   1  11       23.63       19.74      8.74 o
  -5   1  11        0.87       10.08      6.68 o
  -4   1  11      222.12      228.05     13.06 o
  -3   1  11      217.27      201.17     17.17 o
  -2   1  11       19.13       29.53      9.89 o
  -1   1  11       54.57       85.35      8.89 o
   0   1  11      502.38      422.52     10.56 o
   1   1  11       18.71       23.14      5.92 o
   2   1  11       62.13       45.31     19.69 o
   3   1  11     1680.17     1608.06     39.65 o
   4   1  11     2290.16     2214.33     80.30 o
   5   1  11      441.06      403.88     38.95 o
   6   1  11       46.89       32.79     12.84 o
   7   1  11      218.53      218.95     22.91 o
   8   1  11      223.67      218.98     19.99 o
   9   1  11      192.19      230.84     21.23 o
  -9   2  11      229.21      195.05     38.35 o
  -8   2  11      319.22      343.61     45.30 o
  -7   2  11      278.52      232.51     35.01 o
  -6   2  11      665.18      632.52     25.74 o
  -5   2  11      120.82      118.31     11.98 o
  -4   2  11     1025.62     1040.62     49.50 o
  -3   2  11      783.60      777.97     31.98 o
  -2   2  11       13.40       16.38      6.32 o
  -1   2  11       24.77       23.63      9.54 o
   0   2  11        7.18       15.31     12.04 o
   1   2  11      283.01      293.78     11.62 o
   2   2  11        1.17        4.20      2.03 o
   3   2  11      375.72      363.99     36.26 o
   4   2  11      124.71      157.73     31.20 o
   5   2  11        2.28       -6.40      9.85 o
   6   2  11      103.61      210.94     35.96 o
   7   2  11        1.79        8.46     23.66 o
   8   2  11      131.16      136.76     16.52 o
   9   2  11      114.85      139.84     24.70 o
  10   2  11      112.65      102.87     21.47 o
  -9   3  11      712.31      713.78     68.47 o
  -8   3  11      351.77      429.78     50.94 o
  -7   3  11      139.45       96.97     24.52 o
  -6   3  11      647.65      643.70     26.20 o
  -5   3  11      419.11      513.25     23.51 o
  -4   3  11      476.53      479.94     21.53 o
  -3   3  11      176.45      165.35     16.94 o
  -2   3  11      149.79      134.39     11.98 o
  -1   3  11       80.32      101.88     11.26 o
   0   3  11      389.85      352.78     35.25 o
   1   3  11     1802.29     1912.08     44.62 o
   2   3  11      512.54      558.72     24.81 o
   3   3  11       12.04       12.04      9.47 o
   4   3  11      124.41      123.99     27.69 o
   5   3  11        3.74        5.79      8.39 o
   6   3  11      347.13      427.82     29.29 o
   7   3  11      131.83      128.16     18.73 o
   8   3  11      209.04      209.30     19.00 o
   9   3  11      174.79      220.67     24.88 o
  10   3  11      200.77      266.97     38.12 o
  -9   4  11        0.18        1.76     22.65 o
  -8   4  11        3.14       16.98     18.32 o
  -7   4  11      292.71      286.73     23.31 o
  -6   4  11      207.52      219.22     20.38 o
  -5   4  11      682.60      778.92     28.41 o
  -4   4  11     2405.43     2363.23     46.65 o
  -3   4  11     2107.50     2005.41     53.26 o
  -2   4  11     1896.65     1953.02     61.79 o
  -1   4  11      821.31      789.58     28.69 o
   0   4  11      738.87      674.94     22.86 o
   1   4  11      612.09      587.89     53.43 o
   2   4  11       21.29       62.37     22.04 o
   3   4  11      622.29      678.80     30.98 o
   4   4  11       48.94       57.85     21.09 o
   5   4  11       55.84       78.03     36.93 o
   6   4  11      744.50      750.67     37.99 o
   7   4  11      207.16      214.72     23.57 o
   8   4  11        0.04       -5.43     13.13 o
   9   4  11       10.56       28.04     11.82 o
  10   4  11      134.83      151.33     24.15 o
  -9   5  11      201.94      177.37     38.95 o
  -8   5  11        7.98       15.32     18.35 o
  -7   5  11      177.25      180.59     21.01 o
  -6   5  11       44.90       47.21     14.33 o
  -5   5  11     2355.63     2575.14     51.38 o
  -4   5  11      952.02      957.77     30.37 o
  -3   5  11     5257.43     5245.62    122.34 o
  -2   5  11      556.10      585.22     46.31 o
  -1   5  11      697.15      647.15     46.41 o
   0   5  11      235.02      227.57     14.69 o
   1   5  11      468.51      427.43     27.14 o
   2   5  11     1524.74     1407.04     68.61 o
   3   5  11     1683.83     1919.93     81.79 o
   4   5  11     1843.19     1825.46     80.52 o
   5   5  11       69.36       40.75     20.27 o
   6   5  11       24.66       50.07     32.59 o
   7   5  11      113.97      194.94     49.81 o
   8   5  11      231.89      277.16     27.18 o
   9   5  11       37.41       48.40     13.80 o
  10   5  11       57.85      101.11     30.15 o
  -9   6  11      333.21      299.51     47.59 o
  -8   6  11      182.26      196.17     36.46 o
  -7   6  11      344.53      326.83     26.36 o
  -6   6  11      748.80      762.84     39.51 o
  -5   6  11       70.22       63.63     15.96 o
  -4   6  11      979.29      983.77     35.58 o
  -3   6  11      159.22      157.29     22.52 o
  -2   6  11      693.49      736.32     49.96 o
  -1   6  11        0.61      -13.12     18.55 o
   0   6  11        2.81       -1.62     17.81 o
   1   6  11       14.28       40.88     22.61 o
   2   6  11      121.37      121.48     25.09 o
   3   6  11     1269.51     1173.84     66.49 o
   4   6  11      355.50      333.36     38.21 o
   5   6  11     1131.28     1096.88     66.14 o
   6   6  11      607.52      709.37     55.45 o
   7   6  11      294.38      379.85     81.42 o
   8   6  11       32.68       39.45     39.06 o
   9   6  11       86.79      105.04     17.05 o
  -8   7  11      182.63      203.64     38.64 o
  -7   7  11      525.62      520.15     35.52 o
  -6   7  11      802.51      784.53     47.01 o
  -5   7  11     3155.91     3502.13    113.08 o
  -4   7  11       40.83       34.18      9.48 o
  -3   7  11      755.24      722.01     28.93 o
  -2   7  11     1391.60     1477.44     73.53 o
  -1   7  11        7.98        4.94     16.30 o
   0   7  11      272.85      339.33     39.57 o
   1   7  11        2.56        5.40     16.12 o
   2   7  11        9.28        4.15     20.98 o
   3   7  11        4.72       14.44     20.49 o
   4   7  11      143.20      155.98     30.75 o
   5   7  11      268.79      275.88     38.34 o
   6   7  11      631.50      705.32     55.95 o
   7   7  11      155.67      179.58     34.33 o
   8   7  11       71.06       35.98     16.08 o
   9   7  11       39.31      113.95     65.18 o
  -8   8  11      133.36      166.90     37.15 o
  -7   8  11      144.39      147.08     22.51 o
  -6   8  11      520.98      536.78     49.03 o
  -5   8  11      316.91      382.00     42.94 o
  -4   8  11      133.68      111.32     27.51 o
  -3   8  11      461.12      439.35     21.33 o
  -2   8  11     1146.41     1163.53     33.12 o
  -1   8  11     2913.54     2678.42    101.09 o
   0   8  11      467.63      458.48     44.19 o
   1   8  11      343.30      342.12     39.86 o
   2   8  11      167.79      161.87     31.94 o
   3   8  11       19.78       24.04     20.91 o
   4   8  11       78.10       89.12     26.31 o
   5   8  11        7.12       -8.87     20.28 o
   6   8  11      476.38      490.58     49.43 o
   7   8  11       59.33      115.07     26.18 o
   8   8  11      574.64      587.88     53.04 o
   9   8  11      107.69      132.81     34.11 o
  -7   9  11       13.84        6.54     15.98 o
  -6   9  11       70.50       90.97     30.92 o
  -5   9  11      307.89      334.75     41.35 o
  -4   9  11      237.73      174.70     34.56 o
  -3   9  11     1152.75     1103.07     70.27 o
  -2   9  11       77.59       80.08     12.51 o
  -1   9  11      360.60      386.17     44.11 o
   0   9  11     1524.28     1595.28     82.18 o
   1   9  11      982.46      986.61     67.51 o
   2   9  11      702.59      684.10     57.18 o
   3   9  11      137.22      189.04     36.23 o
   4   9  11       30.79       21.39      7.24 o
   5   9  11      334.26      290.18     38.60 o
   6   9  11       65.34       52.88     24.75 o
   7   9  11      148.72      172.37     33.58 o
   8   9  11       87.32       76.41     27.11 o
   9   9  11      139.26      177.76     34.96 o
  -7  10  11       94.34      100.78     29.48 o
  -6  10  11       30.11       16.13     19.15 o
  -5  10  11       27.09       -4.21     22.83 o
  -4  10  11       25.59       64.34     27.86 o
  -3  10  11      156.31      134.47     30.61 o
  -2  10  11      390.91      363.15     43.77 o
  -1  10  11      163.13      120.58     31.43 o
   0  10  11       89.09       89.62     29.28 o
   1  10  11      501.66      542.64     53.01 o
   2  10  11      359.27      329.95     43.71 o
   3  10  11      293.67      294.29     40.80 o
   4  10  11       46.41       62.72     20.60 o
   5  10  11       46.72       90.04     27.69 o
   6  10  11       97.73      122.32     31.74 o
   7  10  11      149.93      113.24     29.73 o
   8  10  11      993.52      970.61     70.81 o
  -6  11  11       21.88       61.77     28.51 o
  -5  11  11      476.05      484.54     55.96 o
  -4  11  11      191.94      198.34     38.47 o
  -3  11  11      363.31      369.04     46.72 o
  -2  11  11        0.30       21.04     22.92 o
  -1  11  11       18.52       11.94     22.85 o
   0  11  11       21.78       15.31     22.69 o
   1  11  11      497.56      517.34     56.55 o
   2  11  11      314.82      289.95     42.74 o
   3  11  11        0.41        4.31     21.06 o
   4  11  11        0.72       14.32     22.49 o
   5  11  11       32.43       35.44     23.02 o
   6  11  11      219.77      241.58     40.14 o
   7  11  11      255.12      208.34     37.82 o
   8  11  11       89.97       86.88     20.27 o
  -5  12  11      351.31      389.55     52.88 o
  -4  12  11      444.60      401.97     54.33 o
  -3  12  11      578.25      571.71     60.58 o
  -2  12  11      346.73      370.04     50.98 o
  -1  12  11      400.97      390.25     52.46 o
   0  12  11       37.10       36.11     24.92 o
   1  12  11       59.32       41.23     26.03 o
   2  12  11       67.81       74.37     27.94 o
   3  12  11       93.97       68.20     28.35 o
   4  12  11       53.93       48.56     29.83 o
   5  12  11       49.31       33.34     21.61 o
   6  12  11        0.91        7.46     23.05 o
   7  12  11       36.61       45.00     26.99 o
  -4  13  11      166.52      159.23     36.83 o
  -3  13  11      313.09      315.53     49.66 o
  -2  13  11      191.40      189.33     45.05 o
  -1  13  11      378.57      374.68     52.77 o
   0  13  11      204.72      159.18     38.29 o
   1  13  11       90.88       87.14     33.67 o
   2  13  11      242.35      165.42     35.73 o
   3  13  11        8.18       -3.71     25.86 o
   4  13  11       13.90        4.26     24.24 o
   5  13  11      104.43      104.86     33.62 o
   6  13  11        0.72        2.81     23.51 o
  -2  14  11      449.27      499.38     63.00 o
  -1  14  11      169.93      193.65     43.47 o
   0  14  11      363.25      337.18     53.23 o
   1  14  11       22.81       76.22     36.16 o
   2  14  11        6.84        1.19     22.67 o
   3  14  11      126.84       90.15     32.42 o
   4  14  11       14.28       36.85     24.39 o
   5  14  11      121.54      107.12     27.44 o
   0  15  11       86.30       58.73     25.02 o
   1  15  11        0.27      -10.66     25.38 o
   2  15  11       22.31       26.36     29.30 o
  -4 -10  12      129.13      143.81     22.74 o
  -3 -10  12       36.55       29.95     13.89 o
  -2 -10  12       38.88       59.36     26.95 o
  -1 -10  12       44.24       64.53     29.48 o
   0 -10  12       43.84       78.81     30.36 o
   1 -10  12        0.80      167.21     38.09 o
  -5  -9  12      260.45      246.00     77.68 o
  -4  -9  12       76.82       93.94     16.25 o
  -3  -9  12        0.23       28.88     15.99 o
  -2  -9  12        2.51       -3.52     20.27 o
  -1  -9  12       52.88       53.79     26.93 o
   0  -9  12        8.35       -8.49     26.07 o
   1  -9  12        0.63      -11.30     24.95 o
   2  -9  12       10.63       -3.80     27.30 o
   3  -9  12        1.01      -15.71     28.12 o
  -6  -8  12      562.79      634.31     57.89 o
  -5  -8  12       89.89       96.21     14.78 o
  -4  -8  12      385.67      355.98     26.06 o
  -3  -8  12       41.41       21.00     17.17 o
  -2  -8  12       63.69       44.42     22.24 o
  -1  -8  12      150.58      164.05     35.40 o
   0  -8  12        8.56       13.40     28.48 o
   1  -8  12        0.29       -0.74     21.71 o
   2  -8  12      187.23      186.11     38.39 o
   3  -8  12       76.63       41.83     25.85 o
   4  -8  12       18.32       48.54     28.96 o
  -7  -7  12      292.65      233.01     28.99 o
  -6  -7  12      546.42      598.36     42.91 o
  -5  -7  12      221.80      232.49     20.81 o
  -4  -7  12      262.32      251.16     21.40 o
  -3  -7  12      145.04      151.29     30.97 o
  -2  -7  12      398.90      408.89     46.49 o
  -1  -7  12      159.68      174.35     32.39 o
   0  -7  12      100.31      132.79     34.46 o
   1  -7  12       76.37      119.18     34.57 o
   2  -7  12     1383.00     1576.69     93.87 o
   3  -7  12      128.44      144.83     34.46 o
   4  -7  12       77.88       81.85     29.25 o
   5  -7  12       51.05       83.82     35.38 o
  -8  -6  12        7.74       13.45     17.61 o
  -7  -6  12       13.16       -3.87     14.19 o
  -6  -6  12        0.68       17.63     15.21 o
  -5  -6  12      144.02      131.07     16.40 o
  -4  -6  12       10.47       19.52     10.48 o
  -3  -6  12       11.49        6.17     20.09 o
  -2  -6  12      409.17      403.64     42.78 o
  -1  -6  12       13.03       14.54     20.58 o
   0  -6  12       56.78       73.30     25.97 o
   1  -6  12       49.80       36.36     20.94 o
   2  -6  12      902.89      939.64     70.51 o
   3  -6  12      162.80      182.16     39.88 o
   4  -6  12        1.52       44.37     28.61 o
   5  -6  12       44.56       85.00     32.20 o
   6  -6  12       13.99       19.70     26.38 o
  -8  -5  12       80.55      110.32     20.70 o
  -7  -5  12      307.27      322.48     25.20 o
  -6  -5  12      272.74      328.91     41.61 o
  -5  -5  12       26.90       26.89     11.31 o
  -4  -5  12      590.09      576.41     29.59 o
  -3  -5  12       26.58       22.99     10.65 o
  -2  -5  12       29.07       29.97     16.59 o
  -1  -5  12      708.97      773.26     58.72 o
   0  -5  12      536.28      523.72     50.09 o
   1  -5  12      460.59      461.19     48.26 o
   2  -5  12       18.96       41.47     21.52 o
   3  -5  12      300.51      294.70     43.05 o
   4  -5  12       12.55       16.69     23.34 o
   5  -5  12       19.08       45.96     14.88 o
   6  -5  12       86.96      117.10     19.26 o
   7  -5  12       26.58        7.57     22.63 o
  -9  -4  12      534.58      656.82     57.11 o
  -8  -4  12      123.23      119.22     19.41 o
  -7  -4  12      255.06      260.50     25.11 o
  -6  -4  12       15.24       19.29      7.93 o
  -5  -4  12       99.02      125.10     12.80 o
  -4  -4  12      400.07      412.89     48.98 o
  -3  -4  12      215.30      225.03     22.12 o
  -2  -4  12      543.55      483.58     43.09 o
  -1  -4  12      749.00      799.52     55.89 o
   0  -4  12        8.67        1.73      8.06 o
   1  -4  12      123.35      130.41     13.12 o
   2  -4  12       92.46      131.18     30.39 o
   3  -4  12      148.66      143.78     33.54 o
   4  -4  12      129.80      105.70     27.90 o
   5  -4  12      346.97      316.27     44.58 o
   6  -4  12      122.26      137.86     19.38 o
   7  -4  12      222.18      227.87     25.51 o
  -9  -3  12      121.29      169.15     32.62 o
  -8  -3  12      300.98      280.55     27.27 o
  -7  -3  12      556.01      535.74     34.85 o
  -6  -3  12        5.92       36.77     12.61 o
  -5  -3  12      170.94      150.97     12.37 o
  -4  -3  12      172.27      199.13     12.79 o
  -3  -3  12     2224.58     2583.44     65.83 o
  -2  -3  12     1261.38     1259.99     45.08 o
  -1  -3  12     3007.96     3101.03     83.50 o
   0  -3  12     2122.37     2252.25     49.68 o
   1  -3  12        6.60        4.67      8.43 o
   2  -3  12      297.41      304.85      9.35 o
   3  -3  12      234.34      226.15     15.52 o
   4  -3  12      107.64      121.52     30.64 o
   5  -3  12       59.89       97.17     27.05 o
   6  -3  12      120.04       98.79     12.41 o
   7  -3  12       95.11       69.51     15.30 o
   8  -3  12        4.44        7.94     12.95 o
  -9  -2  12        8.90      -21.82     21.82 o
  -8  -2  12       61.64       84.76     36.83 o
  -7  -2  12       13.99        0.00     11.56 o
  -6  -2  12        9.88       10.16      7.30 o
  -5  -2  12     1319.32     1335.60     35.30 o
  -4  -2  12     1300.30     1281.87     32.32 o
  -3  -2  12     2745.35     2696.40     41.62 o
  -2  -2  12     1345.66     1288.71     44.02 o
  -1  -2  12     1832.25     1798.77     83.39 o
   0  -2  12     1342.19     1398.67     37.37 o
   1  -2  12     1480.24     1405.39     72.25 o
   2  -2  12      282.79      276.07     38.21 o
   3  -2  12      649.14      584.55     23.16 o
   4  -2  12      797.07      839.51     45.87 o
   5  -2  12      832.29      884.28     37.68 o
   6  -2  12        0.49      -13.28     13.28 o
   7  -2  12        0.48        2.85     10.22 o
   8  -2  12      201.86      180.00     20.35 o
  -9  -1  12      237.90      242.16     34.22 o
  -8  -1  12        0.80      -20.72     20.72 o
  -7  -1  12      276.82      285.30     26.07 o
  -6  -1  12        2.05       -0.70      8.25 o
  -5  -1  12       16.87       11.41      8.38 o
  -4  -1  12       54.83       53.06      9.51 o
  -3  -1  12       14.97       17.31     12.80 o
  -2  -1  12        0.63       10.74      5.97 o
  -1  -1  12      167.52      170.31     16.55 o
   0  -1  12      120.66      115.80     24.94 o
   1  -1  12      339.01      309.90     35.04 o
   2  -1  12        9.59       -0.24     18.82 o
   3  -1  12      837.90      863.18     27.44 o
   4  -1  12      560.72      583.37     27.47 o
   5  -1  12      911.12      878.93     36.76 o
   6  -1  12       44.00       20.26     11.50 o
   7  -1  12      486.13      483.50     23.67 o
   8  -1  12      231.65      249.44     21.64 o
   9  -1  12       15.81       -2.10     10.35 o
  -9   0  12       75.05       70.94     16.34 o
  -8   0  12        6.14       -9.13     20.54 o
  -7   0  12      183.13      192.79     24.27 o
  -6   0  12     1285.02     1424.56     38.72 o
  -5   0  12     1691.91     1686.38     41.97 o
  -4   0  12      302.39      280.73     21.45 o
  -3   0  12       27.79       30.27     11.43 o
  -2   0  12       24.60       28.77      7.32 o
  -1   0  12        3.38       -0.92      7.70 o
   0   0  12       39.76       24.89     25.61 o
   1   0  12        1.45      -10.29     19.34 o
   2   0  12      105.73       94.88     17.44 o
   3   0  12        0.66       12.64     13.50 o
   4   0  12       78.77       79.65     21.51 o
   5   0  12      293.54      300.28     22.72 o
   6   0  12      390.47      370.61     27.34 o
   7   0  12      628.84      645.27     36.43 o
   8   0  12       21.48       27.99     11.27 o
   9   0  12       56.64       24.49     11.47 o
  -9   1  12      139.70      193.03     38.36 o
  -8   1  12      194.74      191.26     35.63 o
  -7   1  12      109.98      113.15     18.26 o
  -6   1  12     1402.29     1519.15     39.92 o
  -5   1  12     1324.04     1293.24     36.79 o
  -4   1  12      550.77      546.53     28.69 o
  -3   1  12       19.77       15.47     13.47 o
  -2   1  12        1.65       -8.78      8.78 o
  -1   1  12       26.76       11.16      7.84 o
   0   1  12        4.20        5.15      4.73 o
   1   1  12      381.72      282.23     16.34 o
   2   1  12       18.35       -8.63     20.31 o
   3   1  12      288.08      251.92     32.81 o
   4   1  12        1.40       17.79     18.99 o
   5   1  12      202.99      346.85     30.10 o
   6   1  12       22.38       20.61     12.16 o
   7   1  12      175.42      137.20     18.50 o
   8   1  12        1.95        7.09      9.70 o
   9   1  12       17.12       27.41     11.89 o
  -9   2  12       68.97      101.61     29.30 o
  -8   2  12        5.15       -0.51     16.91 o
  -7   2  12      173.98      185.46     30.40 o
  -6   2  12     1454.15     1542.26     40.35 o
  -5   2  12     1694.45     1646.81     41.23 o
  -4   2  12      326.43      312.72     18.96 o
  -3   2  12      166.26      149.02     16.30 o
  -2   2  12       23.78       29.28      9.88 o
  -1   2  12      667.43      606.92     27.47 o
   0   2  12      445.34      416.84     20.74 o
   1   2  12     2457.14     2502.79     32.33 o
   2   2  12     4878.91     4716.84    155.01 o
   3   2  12      177.10      142.89     29.80 o
   4   2  12       78.97      106.08     35.98 o
   5   2  12     1919.74     1970.87     53.82 o
   6   2  12      192.86      178.34     20.12 o
   7   2  12        6.87       44.73     14.00 o
   8   2  12        9.73       14.52     11.84 o
   9   2  12        5.00        2.85     10.76 o
  -9   3  12       88.03       54.53     25.10 o
  -8   3  12      152.91      107.70     29.55 o
  -7   3  12      136.94      131.66     29.75 o
  -6   3  12        2.28       -2.36     12.85 o
  -5   3  12      279.64      268.38     18.27 o
  -4   3  12      213.25      243.73     22.43 o
  -3   3  12      161.66      172.03     18.13 o
  -2   3  12      116.66      117.43     13.40 o
  -1   3  12       34.44       31.85     10.35 o
   0   3  12      151.75      118.40     24.00 o
   1   3  12     3044.99     2900.75     51.67 o
   2   3  12    10024.60    10201.47    172.70 o
   3   3  12     1274.64     1152.40     64.53 o
   4   3  12      247.92      211.09     12.55 o
   5   3  12     2249.67     2403.96     60.26 o
   6   3  12      558.84      539.21     52.45 o
   7   3  12      113.94       89.27     17.93 o
   8   3  12       66.78       60.34     15.42 o
   9   3  12      109.02       85.17     17.80 o
  -9   4  12      351.48      412.03     52.26 o
  -8   4  12      268.77      332.38     48.21 o
  -7   4  12      222.89      207.71     37.17 o
  -6   4  12       65.09       52.45      9.88 o
  -5   4  12      624.32      602.53     33.68 o
  -4   4  12      130.15      146.25     14.82 o
  -3   4  12      226.87      244.67     20.89 o
  -2   4  12        7.37       -7.63      7.63 o
  -1   4  12        3.67       16.00     13.49 o
   0   4  12        6.11       -3.69     16.03 o
   1   4  12      654.52      661.72     50.88 o
   2   4  12      236.20      276.50     19.92 o
   3   4  12       82.06       78.85     13.07 o
   4   4  12      233.82      232.42     34.56 o
   5   4  12      572.60      883.15     62.70 o
   6   4  12      889.99      870.57     54.69 o
   7   4  12       90.10       64.82     16.47 o
   8   4  12      130.79      145.50     41.13 o
   9   4  12      449.55      432.73     28.59 o
  -9   5  12      456.08      549.09     60.82 o
  -8   5  12      148.38      171.81     35.46 o
  -7   5  12      322.48      314.27     42.37 o
  -6   5  12      212.47      190.34     20.26 o
  -5   5  12       77.76       57.81     11.25 o
  -4   5  12     1562.35     1552.24     39.61 o
  -3   5  12     1342.06     1596.95     71.67 o
  -2   5  12       36.99       47.54     18.86 o
  -1   5  12       52.12       44.54     11.46 o
   0   5  12       10.31        8.82      5.99 o
   1   5  12       98.67      181.24     57.37 o
   2   5  12      107.20       93.62     27.03 o
   3   5  12      751.15      692.41     52.47 o
   4   5  12       71.89      109.07     27.04 o
   5   5  12     1510.95     1471.74     77.75 o
   6   5  12      189.66      171.79     31.36 o
   7   5  12      219.37      239.22     62.91 o
   8   5  12      189.26      220.23     31.08 o
   9   5  12      431.18      480.14     30.78 o
  -8   6  12       26.33        8.11     21.44 o
  -7   6  12      203.33      234.72     37.75 o
  -6   6  12        1.79        4.63     11.98 o
  -5   6  12       14.27       14.49      7.71 o
  -4   6  12       17.45       17.91      9.79 o
  -3   6  12     4093.56     4131.82    101.91 o
  -2   6  12     2358.48     2126.23     85.12 o
  -1   6  12     2448.30     2414.05     91.59 o
   0   6  12      555.46      529.10     46.16 o
   1   6  12      120.74      108.66      8.72 o
   2   6  12       42.35       53.96     23.90 o
   3   6  12       27.20       21.63     21.85 o
   4   6  12       97.90       86.13     27.68 o
   5   6  12        0.44       35.89     21.83 o
   6   6  12      129.24      132.23     28.88 o
   7   6  12      312.11      285.33     39.96 o
   8   6  12       14.72       53.19     30.13 o
   9   6  12      211.42      247.36     23.68 o
  -8   7  12        0.71      -12.89     23.14 o
  -7   7  12      428.24      370.67     47.31 o
  -6   7  12      265.31      303.31     27.12 o
  -5   7  12      610.65      662.92     53.04 o
  -4   7  12      575.34      524.61     26.99 o
  -3   7  12        1.10       13.82     14.77 o
  -2   7  12       63.09       63.37     23.93 o
  -1   7  12     4064.28     4285.13    125.29 o
   0   7  12     1597.91     1456.47     74.79 o
   1   7  12     1008.15      869.95     59.49 o
   2   7  12       84.66      100.27     30.27 o
   3   7  12      601.99      619.73     52.96 o
   4   7  12      239.14      228.72     35.82 o
   5   7  12       63.40      167.10     32.44 o
   6   7  12      415.57      449.75     46.99 o
   7   7  12       28.83       42.02     25.18 o
   8   7  12       25.27       41.66     21.76 o
   9   7  12       43.46       59.52     24.02 o
  -7   8  12      304.69      335.87     47.14 o
  -6   8  12       83.11      109.34     29.91 o
  -5   8  12       17.87        8.46     19.95 o
  -4   8  12      835.65      844.11     60.91 o
  -3   8  12       37.90       36.21      9.16 o
  -2   8  12      571.69      558.77     50.50 o
  -1   8  12      133.67      142.61     29.98 o
   0   8  12      306.09      339.99     40.37 o
   1   8  12      107.19       73.06     22.62 o
   2   8  12      144.96      152.77     31.80 o
   3   8  12     1305.57     1101.66     96.20 o
   4   8  12     1191.01     1180.63     72.69 o
   5   8  12      983.04     1013.25     68.84 o
   6   8  12      218.84      193.01     34.59 o
   7   8  12      693.12      586.28     55.81 o
   8   8  12        1.08       16.55     19.13 o
   9   8  12       24.29        9.08     18.68 o
  -7   9  12      779.34      705.58     68.46 o
  -6   9  12      204.16      277.35     40.90 o
  -5   9  12      101.00      113.72     27.25 o
  -4   9  12       15.00       20.85     24.87 o
  -3   9  12      143.15      173.11     33.96 o
  -2   9  12       11.47       16.22      7.18 o
  -1   9  12      720.38      720.32     57.13 o
   0   9  12      407.80      355.81     41.63 o
   1   9  12       11.01      -13.55     20.26 o
   2   9  12      263.00      286.50     39.43 o
   3   9  12      298.18      327.01     42.50 o
   4   9  12      307.66      248.00     38.51 o
   5   9  12      415.74      456.87     50.25 o
   6   9  12       12.83       14.72     20.34 o
   7   9  12      378.36      421.10     48.70 o
   8   9  12        7.04       35.29     22.56 o
  -6  10  12      364.15      439.48     51.00 o
  -5  10  12      181.51      195.05     35.40 o
  -4  10  12      174.66      170.42     34.37 o
  -3  10  12      225.74      246.99     39.62 o
  -2  10  12      310.21      353.52     45.72 o
  -1  10  12       39.57       54.90     24.22 o
   0  10  12       59.91       64.10     25.40 o
   1  10  12      216.00      213.51     36.70 o
   2  10  12       38.73       28.83     20.65 o
   3  10  12      110.76       81.56     30.04 o
   4  10  12       88.19       68.39     29.51 o
   5  10  12      181.01      190.83     37.62 o
   6  10  12        8.25        2.61     22.12 o
   7  10  12      105.96      153.70     34.00 o
   8  10  12      227.01      227.96     37.31 o
  -6  11  12      199.27      217.15     40.55 o
  -5  11  12      200.19      191.53     37.45 o
  -4  11  12      104.79      132.10     34.86 o
  -3  11  12       10.48      -10.10     23.96 o
  -2  11  12      257.60      273.41     42.79 o
  -1  11  12       58.89       75.69     27.40 o
   0  11  12      157.28      158.65     35.47 o
   1  11  12      263.36      222.03     37.44 o
   2  11  12      139.50      232.96     40.11 o
   3  11  12      250.95      262.61     42.19 o
   4  11  12       11.27       23.87     25.22 o
   5  11  12       93.19      103.78     31.19 o
   6  11  12      124.75      136.15     33.51 o
   7  11  12       32.31       33.37     23.93 o
  -5  12  12        4.40       50.45     30.35 o
  -4  12  12       82.39       84.64     27.03 o
  -3  12  12        2.73        7.25     20.28 o
  -2  12  12       64.87       24.36     23.43 o
  -1  12  12      159.63      175.52     38.52 o
   0  12  12      152.34      217.07     40.06 o
   1  12  12      621.11      685.63     66.16 o
   2  12  12      805.61     1002.79     76.69 o
   3  12  12        2.10        5.86     21.46 o
   4  12  12       25.70       89.37     31.99 o
   5  12  12       61.28       68.76     28.13 o
   6  12  12       79.71       93.26     28.65 o
   7  12  12       71.83       66.91     29.39 o
  -3  13  12        0.03       22.37     28.19 o
  -2  13  12      170.48      204.36     41.55 o
  -1  13  12       57.58       92.44     34.35 o
   0  13  12       64.10       72.79     30.85 o
   1  13  12       33.41       52.77     28.72 o
   2  13  12      597.26      581.23     63.23 o
   3  13  12        8.24      -18.15     28.06 o
   4  13  12       96.76      124.28     35.31 o
   5  13  12      279.48      327.11     49.18 o
   6  13  12       21.67       19.39     24.93 o
  -2  14  12      147.55      177.93     43.57 o
  -1  14  12       23.36       32.61     25.27 o
   0  14  12       15.86       16.37     30.42 o
   1  14  12      102.75      105.42     33.38 o
   2  14  12        0.79       23.53     23.64 o
   3  14  12        0.92        3.19     27.78 o
   4  14  12       70.12       50.98     28.94 o
  -2 -10  13      363.31      414.86     54.97 o
  -1 -10  13      130.68      160.24     38.91 o
  -4  -9  13      436.06      510.36     32.95 o
  -3  -9  13      803.59      779.69     46.92 o
  -2  -9  13      672.01      715.99     66.49 o
  -1  -9  13       93.67      117.95     34.37 o
   0  -9  13      256.33      350.14     52.77 o
   1  -9  13        1.02       15.10     24.16 o
   2  -9  13        1.43      -22.15     23.25 o
  -6  -8  13       10.40       18.49     26.51 o
  -5  -8  13        5.34       24.77     14.09 o
  -4  -8  13      114.86      122.84     18.14 o
  -3  -8  13       52.70       20.45     17.89 o
  -2  -8  13      204.31      241.79     39.59 o
  -1  -8  13      178.44      173.39     36.09 o
   0  -8  13      108.06      122.50     36.24 o
   1  -8  13       16.53        7.25     24.97 o
   2  -8  13      234.69      164.73     35.44 o
   3  -8  13       11.60       14.47     22.45 o
   4  -8  13      308.96      417.25     58.87 o
  -7  -7  13      428.41      389.42     38.34 o
  -6  -7  13       40.16       50.40     18.03 o
  -5  -7  13      151.05      169.31     19.17 o
  -4  -7  13       42.92       50.76     13.00 o
  -3  -7  13        9.71       13.90     18.07 o
  -2  -7  13       20.71       30.23     22.80 o
  -1  -7  13        1.97      -11.90     20.23 o
   0  -7  13       23.48       21.50     23.93 o
   1  -7  13       42.04       51.69     29.40 o
   2  -7  13      130.41      140.77     36.60 o
   3  -7  13        1.44        3.02     25.19 o
   4  -7  13       19.69        7.01     26.76 o
   5  -7  13      190.75      193.84     39.03 o
  -7  -6  13       20.67       36.27     14.45 o
  -6  -6  13      624.35      613.12     43.90 o
  -5  -6  13      479.24      419.29     26.64 o
  -4  -6  13       29.37       42.87     11.93 o
  -3  -6  13      233.66      230.85     25.45 o
  -2  -6  13      107.65      116.77     27.18 o
  -1  -6  13        0.33       -0.73     19.80 o
   0  -6  13       57.61       55.98     21.92 o
   1  -6  13      161.07      163.44     33.81 o
   2  -6  13       98.07       73.58     27.32 o
   3  -6  13      459.36      386.81     49.10 o
   4  -6  13      144.30      111.37     32.17 o
   5  -6  13       95.35       86.27     30.38 o
   6  -6  13       97.21      201.71     47.14 o
  -8  -5  13      246.51      247.91     45.24 o
  -7  -5  13        1.00      -18.99     18.99 o
  -6  -5  13      199.35      229.46     27.17 o
  -5  -5  13      891.21      851.72     36.36 o
  -4  -5  13      974.51     1049.94     39.81 o
  -3  -5  13      276.86      261.74     25.18 o
  -2  -5  13      280.06      311.28     39.99 o
  -1  -5  13        2.43       -8.00     16.04 o
   0  -5  13      272.89      318.73     40.33 o
   1  -5  13      406.12      524.35     53.09 o
   2  -5  13      140.77      192.44     36.91 o
   3  -5  13       55.72       34.24     24.51 o
   4  -5  13        7.50       39.98     28.23 o
   5  -5  13       24.25       32.64     13.38 o
   6  -5  13       48.06       55.74     29.60 o
  -8  -4  13        5.06      -21.67     21.67 o
  -7  -4  13       45.31       70.40     17.35 o
  -6  -4  13       54.41       55.33     16.54 o
  -5  -4  13        7.19       23.18     13.29 o
  -4  -4  13      687.52      678.57     37.13 o
  -3  -4  13       22.39       20.31     12.14 o
  -2  -4  13       72.26       66.68     20.87 o
  -1  -4  13      211.53      221.73     35.57 o
   0  -4  13      107.49      164.34     37.34 o
   1  -4  13      137.43      150.49     31.86 o
   2  -4  13      189.29      169.16     33.50 o
   3  -4  13      417.65      424.21     49.30 o
   4  -4  13      263.69      321.53     45.85 o
   5  -4  13       75.13       31.53     22.92 o
   6  -4  13        0.82       -3.15     32.34 o
   7  -4  13       26.68       30.44     13.01 o
  -8  -3  13      231.86      239.50     26.20 o
  -7  -3  13        2.21       24.66     18.87 o
  -6  -3  13      224.63      242.97     17.38 o
  -5  -3  13      380.72      382.43     18.22 o
  -4  -3  13      291.99      321.57     25.95 o
  -3  -3  13      572.48      547.34     32.16 o
  -2  -3  13      782.22      807.60     60.72 o
  -1  -3  13      218.85      166.79     30.08 o
   0  -3  13       48.67       53.11     19.36 o
   1  -3  13       19.53       21.30      6.40 o
   2  -3  13       88.45      134.35     30.46 o
   3  -3  13        3.32       15.30     16.46 o
   4  -3  13       76.77       97.12     29.79 o
   5  -3  13       30.71       35.88     23.28 o
   6  -3  13      216.06      274.92     45.95 o
   7  -3  13      131.50      175.38     23.64 o
  -9  -2  13        6.49        0.69     18.88 o
  -8  -2  13      613.60      571.75     37.45 o
  -7  -2  13      136.94      174.46     21.46 o
  -6  -2  13      562.37      608.48     32.13 o
  -5  -2  13      283.91      274.35     17.69 o
  -4  -2  13      173.17      172.50     13.27 o
  -3  -2  13      910.24      892.93     23.50 o
  -2  -2  13        4.41       -6.21     15.86 o
  -1  -2  13       28.04       38.04      8.05 o
   0  -2  13       15.86       21.61      8.94 o
   1  -2  13       44.18      105.94     25.82 o
   2  -2  13      107.90      127.46     30.61 o
   3  -2  13       42.94       65.07      9.08 o
   4  -2  13      121.04      120.93     18.57 o
   5  -2  13       89.18       75.02     12.99 o
   6  -2  13      385.38      396.92     48.17 o
   7  -2  13      120.09      136.49     20.60 o
   8  -2  13      323.17      318.90     27.75 o
  -9  -1  13      206.47      149.00     28.89 o
  -8  -1  13      388.24      342.03     30.14 o
  -7  -1  13      459.38      499.43     33.27 o
  -6  -1  13      240.82      232.77     16.41 o
  -5  -1  13     1567.60     1549.90     38.93 o
  -4  -1  13      808.66      847.35     81.00 o
  -3  -1  13      522.44      486.09     18.50 o
  -2  -1  13      778.09      731.72     34.78 o
  -1  -1  13        1.06        2.16      9.70 o
   0  -1  13      191.58      194.29     18.07 o
   1  -1  13      170.45      104.78     27.95 o
   2  -1  13      402.54      382.63     41.02 o
   3  -1  13      168.78      193.28     13.80 o
   4  -1  13       38.58       58.08     13.03 o
   5  -1  13      261.70      259.12     21.82 o
   6  -1  13       48.77       72.31     14.83 o
   7  -1  13      259.44      276.51     26.15 o
   8  -1  13      212.61      185.72     24.18 o
  -9   0  13       65.28       81.05     22.39 o
  -8   0  13        6.85      -11.75     15.83 o
  -7   0  13     2545.93     2723.90    107.38 o
  -6   0  13     1671.51     1638.32     43.11 o
  -5   0  13     3490.89     3430.72     61.79 o
  -4   0  13     1010.14     1049.80     40.53 o
  -3   0  13      620.34      612.16     30.65 o
  -2   0  13      401.61      386.30     12.72 o
  -1   0  13      493.43      454.23     25.86 o
   0   0  13      804.44      753.82     30.78 o
   1   0  13      384.65      379.32     39.44 o
   2   0  13       39.39        1.46     19.01 o
   3   0  13       81.99       64.14     23.45 o
   4   0  13      193.12      192.70     16.83 o
   5   0  13      397.54      426.94     26.77 o
   6   0  13      107.52      149.75     19.38 o
   7   0  13        0.10      138.95     20.10 o
   8   0  13      144.03      139.09     19.78 o
  -9   1  13       29.06       30.54     25.06 o
  -8   1  13       25.48        2.82     21.46 o
  -7   1  13       74.51       63.26     17.52 o
  -6   1  13        1.36        6.64      9.01 o
  -5   1  13      127.15      134.95     14.10 o
  -4   1  13       66.28       54.15     12.70 o
  -3   1  13      712.08      686.01     32.56 o
  -2   1  13      149.87      122.13     15.08 o
  -1   1  13      498.80      448.28     41.15 o
   0   1  13       54.96       64.93      7.61 o
   1   1  13     1248.74     1229.24     34.90 o
   2   1  13      371.05      326.12     38.59 o
   3   1  13      470.18      424.56     42.02 o
   4   1  13      218.72      198.96     44.36 o
   5   1  13      413.84      359.28     24.73 o
   6   1  13      895.66      882.74     39.97 o
   7   1  13      836.18      836.25     42.36 o
   8   1  13      175.78      154.60     18.18 o
   9   1  13      425.67      455.84     30.35 o
  -9   2  13      323.06      355.70     51.24 o
  -8   2  13      268.27      259.26     42.45 o
  -7   2  13     1872.66     2033.12     74.74 o
  -6   2  13     1900.72     1916.33     46.83 o
  -5   2  13      129.44      112.87     13.59 o
  -4   2  13        1.97       -1.20     10.07 o
  -3   2  13      160.47      141.40     21.33 o
  -2   2  13       11.98        4.44      9.22 o
  -1   2  13       77.96       76.34     11.72 o
   0   2  13       65.46       66.33      7.37 o
   1   2  13      294.64      306.68     11.75 o
   2   2  13       88.43       77.60      4.72 o
   3   2  13      686.89      569.65     31.76 o
   4   2  13        8.36       58.99     23.86 o
   5   2  13        6.09       21.01     18.15 o
   6   2  13       23.42       26.09     11.24 o
   7   2  13      243.82      257.34     24.75 o
   8   2  13      358.61      349.24     29.89 o
   9   2  13      288.01      292.91     23.93 o
  -9   3  13       31.18       36.20     24.41 o
  -8   3  13      576.78      549.38     58.42 o
  -7   3  13      462.69      537.47     36.68 o
  -6   3  13       81.70       87.53     12.75 o
  -5   3  13     4642.00     4660.83     71.99 o
  -4   3  13      701.11      774.78     30.35 o
  -3   3  13      758.31      727.45     34.12 o
  -2   3  13      230.95      233.50     20.23 o
  -1   3  13       48.41       40.50     10.49 o
   0   3  13      166.36      158.73     18.08 o
   1   3  13       79.75      101.19      9.69 o
   2   3  13      195.03      194.83     15.72 o
   3   3  13       19.86       26.80     21.20 o
   4   3  13      117.05      148.63     31.35 o
   5   3  13      609.44      613.04     35.28 o
   6   3  13      240.69      254.72     25.33 o
   7   3  13      517.65      532.93     34.13 o
   8   3  13      285.26      290.21     27.14 o
   9   3  13      332.37      311.26     44.68 o
  -9   4  13        7.66       22.76     22.50 o
  -8   4  13      303.99      252.28     42.61 o
  -7   4  13      294.26      294.59     47.33 o
  -6   4  13       34.67       39.04      9.86 o
  -5   4  13      495.88      523.14     25.59 o
  -4   4  13      747.33      818.39     30.31 o
  -3   4  13     1447.62     1376.47     47.14 o
  -2   4  13      332.87      342.79     24.14 o
  -1   4  13      676.71      680.84     27.71 o
   0   4  13       47.84       51.24     21.65 o
   1   4  13      410.42      481.59     25.27 o
   2   4  13      165.46      201.86     17.68 o
   3   4  13      444.68      441.04     25.59 o
   4   4  13      473.32      479.55     47.40 o
   5   4  13      741.90      669.44     56.60 o
   6   4  13       28.32       68.87     46.33 o
   7   4  13       11.39      133.52     46.63 o
   8   4  13       57.73      100.65     20.12 o
   9   4  13       61.51       69.67     22.92 o
  -8   5  13       32.80       61.28     26.75 o
  -7   5  13       83.78       74.43     25.84 o
  -6   5  13      477.35      453.49     24.73 o
  -5   5  13        5.27       -0.20      8.34 o
  -4   5  13      296.29      297.12     19.23 o
  -3   5  13      126.13      140.00     17.97 o
  -2   5  13      671.18      637.69     51.01 o
  -1   5  13      342.28      339.00     20.62 o
   0   5  13      886.19      872.16     27.63 o
   1   5  13      524.88      622.01     67.55 o
   2   5  13        3.19      -10.02     20.41 o
   3   5  13      351.45      364.41     42.06 o
   4   5  13       92.12      102.68     28.62 o
   5   5  13       24.53        6.32     20.22 o
   6   5  13       32.24        4.85     20.21 o
   7   5  13      154.84      232.27     37.68 o
   8   5  13        6.10       20.98     28.88 o
   9   5  13        2.25       21.38     19.61 o
  -8   6  13      102.57       86.60     30.18 o
  -7   6  13       36.23       50.50     23.49 o
  -6   6  13        3.93       -4.60     11.74 o
  -5   6  13        1.43       14.96      8.92 o
  -4   6  13      100.29      130.50     13.39 o
  -3   6  13     1562.91     1509.60     74.25 o
  -2   6  13        1.49       14.86     17.88 o
  -1   6  13       44.35       38.44      9.09 o
   0   6  13        7.09        6.99      5.25 o
   1   6  13      353.39      339.99     40.30 o
   2   6  13       49.70       80.36     25.91 o
   3   6  13       70.74       80.84     27.55 o
   4   6  13       22.73       70.07     27.00 o
   5   6  13      448.79      435.58     47.75 o
   6   6  13      342.32      318.50     41.73 o
   7   6  13      386.91      501.64     52.08 o
   8   6  13      347.02      310.18     41.94 o
   9   6  13      136.85      148.88     20.67 o
  -8   7  13      153.13      131.90     36.31 o
  -7   7  13        7.08       35.33     23.28 o
  -6   7  13      215.10      246.78     25.61 o
  -5   7  13      857.89      851.11     43.72 o
  -4   7  13       51.70       83.17     24.08 o
  -3   7  13       65.91       68.06     12.43 o
  -2   7  13      355.20      394.95     43.79 o
  -1   7  13       14.96       31.77     22.87 o
   0   7  13      107.02      110.97     26.13 o
   1   7  13      445.39      440.76     18.54 o
   2   7  13      457.76      450.85     46.07 o
   3   7  13      228.92      213.20     34.19 o
   4   7  13       76.18       56.99     27.47 o
   5   7  13        4.50       -2.63     17.57 o
   6   7  13      538.35      510.67     51.57 o
   7   7  13      953.61      982.37     70.01 o
   8   7  13      157.00      187.36     35.52 o
   9   7  13      158.13      227.47     29.67 o
  -7   8  13       85.95      101.09     32.29 o
  -6   8  13      812.66      772.75     43.89 o
  -5   8  13      825.53      817.44     62.02 o
  -4   8  13      652.73      697.95     86.70 o
  -3   8  13       30.23       22.53     12.28 o
  -2   8  13       24.78       37.85     21.14 o
  -1   8  13      136.28      147.61     29.16 o
   0   8  13      380.84      388.44     44.51 o
   1   8  13        3.35       -0.89     21.41 o
   2   8  13        9.72      -17.41     25.36 o
   3   8  13        0.41       14.63     18.28 o
   4   8  13       93.73       63.44     24.30 o
   5   8  13       63.93       41.10     25.96 o
   6   8  13       78.80       42.66     24.97 o
   7   8  13      139.76      194.58     39.62 o
   8   8  13      279.16      331.45     46.63 o
  -7   9  13      249.91      243.57     42.31 o
  -6   9  13      445.24      478.57     50.88 o
  -5   9  13      204.75      238.18     38.77 o
  -4   9  13       93.58      118.16     27.71 o
  -3   9  13      262.19      264.42     37.68 o
  -2   9  13      492.95      515.03     24.53 o
  -1   9  13       24.32       35.02     19.52 o
   0   9  13        5.39       10.80     19.21 o
   1   9  13      193.72      191.00     33.93 o
   2   9  13        7.62       22.84     20.58 o
   3   9  13        3.43      -20.70     25.71 o
   4   9  13        6.72       12.98     23.76 o
   5   9  13      142.47      118.80     29.09 o
   6   9  13       56.07       28.12     19.73 o
   7   9  13       25.00       16.98     20.79 o
   8   9  13       96.12       52.79     21.87 o
  -6  10  13       25.47       -3.91     21.95 o
  -5  10  13        2.42       23.01     25.90 o
  -4  10  13       73.58       81.49     27.79 o
  -3  10  13       46.05       68.69     27.81 o
  -2  10  13       94.38       84.88     28.22 o
  -1  10  13       14.21      -26.48     26.48 o
   0  10  13      576.05      607.07     57.21 o
   1  10  13      470.65      503.21     53.85 o
   2  10  13      211.34      239.12     39.51 o
   3  10  13      495.27      450.43     52.64 o
   4  10  13       36.08       61.87     28.51 o
   5  10  13      137.86      121.67     31.73 o
   6  10  13      215.49      229.67     40.00 o
   7  10  13      212.43      267.13     41.69 o
   8  10  13      236.00      265.52     42.85 o
  -5  11  13       50.95       87.22     30.46 o
  -4  11  13       71.59       40.64     27.56 o
  -3  11  13        1.43      -25.28     25.28 o
  -2  11  13        0.08        1.75     26.82 o
  -1  11  13       37.67       28.21     21.33 o
   0  11  13      270.06      261.83     42.49 o
   1  11  13      211.43      237.91     42.13 o
   2  11  13      164.09      149.52     33.26 o
   3  11  13      386.46      401.56     50.49 o
   4  11  13      100.04      122.70     34.50 o
   5  11  13        2.41       -5.71     19.43 o
   6  11  13       71.32       97.31     31.06 o
   7  11  13       55.71       72.91     27.48 o
  -4  12  13      923.99      929.71     76.99 o
  -3  12  13      299.15      319.82     47.88 o
  -2  12  13      163.08      228.48     40.87 o
  -1  12  13       12.36       49.73     32.04 o
   0  12  13       39.10       13.65     26.23 o
   1  12  13       42.88       59.23     29.68 o
   2  12  13       26.86       40.11     26.33 o
   3  12  13       95.90       30.41     23.61 o
   4  12  13        1.27       15.70     22.05 o
   5  12  13       56.17       54.04     26.54 o
   6  12  13      116.26      112.28     31.73 o
  -3  13  13      852.77      865.39     78.19 o
  -2  13  13      499.90      538.01     61.61 o
  -1  13  13      185.52      194.00     39.72 o
   0  13  13       35.79       41.18     30.30 o
   1  13  13       29.83       49.55     29.19 o
   2  13  13       21.71       39.46     26.34 o
   3  13  13        0.46      -21.14     31.42 o
   4  13  13       32.01       60.55     32.08 o
   5  13  13       30.49       38.09     26.03 o
  -1  14  13      110.46      149.19     39.80 o
   0  14  13      176.15      216.98     48.08 o
   1  14  13       70.86       21.16     27.82 o
   2  14  13      128.11       82.86     32.06 o
   3  14  13       80.67      126.31     36.99 o
   4  14  13      321.75      343.07     54.22 o
  -3  -9  14      130.48      131.11     23.44 o
  -2  -9  14       23.14       26.39     26.94 o
  -1  -9  14        5.86        8.09     23.39 o
   0  -9  14       82.18       96.92     31.77 o
   1  -9  14      190.60      124.90     36.25 o
  -5  -8  14      330.41      392.66     46.27 o
  -4  -8  14      362.04      367.67     28.12 o
  -3  -8  14       46.88       62.99     25.74 o
  -2  -8  14        4.60       34.30     27.91 o
  -1  -8  14      168.16      147.83     34.90 o
   0  -8  14      120.51      148.15     38.11 o
   1  -8  14       28.06       19.32     29.14 o
   2  -8  14      103.36      118.36     37.03 o
   3  -8  14       19.26      -25.99     32.41 o
  -6  -7  14      687.57      746.13     62.99 o
  -5  -7  14      714.23      746.71     48.10 o
  -4  -7  14      267.67      300.24     24.61 o
  -3  -7  14      202.34      206.97     24.89 o
  -2  -7  14      155.27      166.30     34.15 o
  -1  -7  14       67.09       74.29     27.04 o
   0  -7  14       55.47       80.41     25.57 o
   1  -7  14      324.95      341.13     48.38 o
   2  -7  14      377.90      354.63     49.48 o
   3  -7  14      317.06      409.33     55.50 o
   4  -7  14        0.19       16.87     24.33 o
  -7  -6  14       47.87       36.46     16.47 o
  -6  -6  14        5.47        4.53     13.08 o
  -5  -6  14       60.93       63.92     13.38 o
  -4  -6  14      110.14      146.32     18.01 o
  -3  -6  14      174.08      166.98     22.89 o
  -2  -6  14       54.88       43.35     23.42 o
  -1  -6  14       89.89       76.55     24.88 o
   0  -6  14       11.34        6.92     20.90 o
   1  -6  14      404.34      385.05     50.02 o
   2  -6  14     1344.73     1287.98     88.11 o
   3  -6  14     1071.55     1151.50     85.77 o
   4  -6  14       36.46        1.49     26.69 o
   5  -6  14       63.56       74.91     30.37 o
  -7  -5  14        4.23        0.09     20.86 o
  -6  -5  14       40.77       49.90     15.83 o
  -5  -5  14       14.63       16.11     16.20 o
  -4  -5  14        0.43        5.44     13.10 o
  -3  -5  14      118.29      101.12     18.90 o
  -2  -5  14        9.69       10.21     19.96 o
  -1  -5  14       14.93       22.61     20.54 o
   0  -5  14       15.33        6.39     22.47 o
   1  -5  14        1.94       14.63     18.95 o
   2  -5  14      196.74      167.89     33.71 o
   3  -5  14      250.89      204.33     39.45 o
   4  -5  14      474.53      499.31     59.32 o
   5  -5  14      262.40      329.61     51.60 o
   6  -5  14       29.13      -17.40     30.57 o
  -8  -4  14      577.04      562.37     64.95 o
  -7  -4  14      170.45      164.70     37.12 o
  -6  -4  14        8.36       16.74     13.80 o
  -5  -4  14      175.74      163.31     18.50 o
  -4  -4  14        4.57       11.06     11.96 o
  -3  -4  14      316.63      310.49     26.66 o
  -2  -4  14        9.19        8.79     11.36 o
  -1  -4  14      540.03      500.52     48.80 o
   0  -4  14      379.17      435.33     48.93 o
   1  -4  14       47.27       32.64     21.11 o
   2  -4  14      299.43      313.45     45.01 o
   3  -4  14       48.86       46.50     25.46 o
   4  -4  14      150.96      184.26     36.95 o
   5  -4  14       10.05        6.42     21.97 o
   6  -4  14        1.40       -3.66     18.84 o
  -8  -3  14      307.83      297.04     46.86 o
  -7  -3  14      467.87      437.46     53.26 o
  -6  -3  14      258.51      238.27     39.12 o
  -5  -3  14      237.49      232.71     20.46 o
  -4  -3  14      237.20      247.13     26.45 o
  -3  -3  14        8.71        4.27     11.85 o
  -2  -3  14      451.06      469.27     31.78 o
  -1  -3  14      224.77      201.39     31.56 o
   0  -3  14      541.71      647.38     55.19 o
   1  -3  14      686.25      697.63     58.77 o
   2  -3  14      121.34      113.41     28.45 o
   3  -3  14        0.92       27.08     19.93 o
   4  -3  14        1.44        1.77     23.23 o
   5  -3  14        4.23      -19.88     20.08 o
   6  -3  14        0.57      -18.72     26.17 o
   7  -3  14        4.91       -1.34     14.19 o
  -8  -2  14      241.23      273.38     44.32 o
  -7  -2  14       89.45      101.91     17.79 o
  -6  -2  14       38.05       35.56     14.16 o
  -5  -2  14      148.45      172.02     19.57 o
  -4  -2  14       61.92       55.85      9.49 o
  -3  -2  14      247.67      241.99     23.27 o
  -2  -2  14      150.21      114.87     16.70 o
  -1  -2  14      326.72      298.64     23.73 o
   0  -2  14     1349.80     1433.52     77.09 o
   1  -2  14       29.18       11.02     20.09 o
   2  -2  14       29.81       34.38     22.96 o
   3  -2  14      134.86       79.07     28.27 o
   4  -2  14      103.64       96.55     27.69 o
   5  -2  14       23.00        2.05     22.40 o
   6  -2  14       44.28       68.04     29.17 o
   7  -2  14       34.74        3.27     12.35 o
  -8  -1  14      385.43      373.74     31.60 o
  -7  -1  14        1.78        4.53     12.08 o
  -6  -1  14       65.78       55.42     10.76 o
  -5  -1  14      353.54      376.78     32.29 o
  -4  -1  14      975.42      967.94     32.58 o
  -3  -1  14      767.04      753.23     21.67 o
  -2  -1  14      105.75       96.18     15.31 o
  -1  -1  14      148.64      131.06     16.45 o
   0  -1  14      836.44      843.99     35.61 o
   1  -1  14       83.64       99.66     27.44 o
   2  -1  14      375.78      333.85     41.97 o
   3  -1  14       55.17       24.96     24.44 o
   4  -1  14      565.11      554.58     53.02 o
   5  -1  14      724.46      757.76     65.34 o
   6  -1  14      342.17      362.35     47.28 o
   7  -1  14       76.15       44.23     21.38 o
   8  -1  14      275.67      261.09     31.18 o
  -8   0  14      332.72      430.49     28.61 o
  -7   0  14        3.81        5.63     15.69 o
  -6   0  14       35.97       35.87      8.77 o
  -5   0  14      154.27      146.73     15.80 o
  -4   0  14       72.74       62.43      9.61 o
  -3   0  14       38.21       34.29      7.00 o
  -2   0  14       19.74       17.91      5.07 o
  -1   0  14      318.11      285.00     33.99 o
   0   0  14       83.21      101.92     14.15 o
   1   0  14      702.62      672.48     38.03 o
   2   0  14      262.98      241.30     36.49 o
   3   0  14       26.48       64.55     23.63 o
   4   0  14      131.10      164.11     36.78 o
   5   0  14      380.05      342.76     23.63 o
   6   0  14      927.14      995.74     73.66 o
   7   0  14      393.56      390.14     48.69 o
   8   0  14      146.57      162.90     23.03 o
  -8   1  14      166.59       93.78     29.64 o
  -7   1  14      982.89      957.86     49.41 o
  -6   1  14     2788.18     2873.12     59.03 o
  -5   1  14     1438.42     1556.71     43.60 o
  -4   1  14      251.38      245.24     22.38 o
  -3   1  14       49.22       58.51     13.13 o
  -2   1  14      134.40      131.69     16.10 o
  -1   1  14      513.26      480.38     25.60 o
   0   1  14       89.74       82.98      8.87 o
   1   1  14       11.75       10.55     15.32 o
   2   1  14        8.04       34.53     31.75 o
   3   1  14     1622.78     1610.41     81.92 o
   4   1  14        7.24       16.86     16.20 o
   5   1  14      612.50      616.13     31.35 o
   6   1  14      164.15      182.47     20.37 o
   7   1  14      270.84      246.11     30.57 o
   8   1  14      193.14      177.72     36.16 o
  -8   2  14      745.28      752.12     67.99 o
  -7   2  14      548.54      530.22     38.16 o
  -6   2  14      493.02      525.37     27.13 o
  -5   2  14     1438.57     1557.46     43.65 o
  -4   2  14      218.95      220.52     21.57 o
  -3   2  14       40.42       25.29     10.86 o
  -2   2  14      205.67      172.62     18.05 o
  -1   2  14      299.00      254.91     20.03 o
   0   2  14      234.62      238.80     11.42 o
   1   2  14      341.16      303.12     16.83 o
   2   2  14     2068.68     1968.02     88.62 o
   3   2  14      656.25      596.25    150.30 o
   4   2  14      419.75      374.93     42.91 o
   5   2  14       25.08       56.51     38.73 o
   6   2  14       29.12       64.38     16.11 o
   7   2  14        1.39        0.56     13.32 o
   8   2  14       44.70        8.67     18.45 o
  -8   3  14        0.57       64.00     29.76 o
  -7   3  14        6.50       -3.25     11.88 o
  -6   3  14       60.41       55.98     11.74 o
  -5   3  14       95.28      108.57     14.06 o
  -4   3  14       60.18       46.29     13.23 o
  -3   3  14        4.47        2.88      9.74 o
  -2   3  14       24.62       33.27     12.29 o
  -1   3  14      978.24      925.57     36.27 o
   0   3  14      228.98      258.52     26.12 o
   1   3  14      866.79      799.70     21.69 o
   2   3  14     1382.57     1334.11     25.63 o
   3   3  14     5814.96     6009.19    158.05 o
   4   3  14      185.11      184.85     35.58 o
   5   3  14      320.47      270.18     39.97 o
   6   3  14      341.85      359.48     42.95 o
   7   3  14        9.63       19.17     15.12 o
   8   3  14       14.28       24.80     18.78 o
   9   3  14        7.47       48.78     14.16 o
  -8   4  14      129.11      180.76     41.22 o
  -7   4  14      125.71      108.07     28.96 o
  -6   4  14      338.79      330.89     21.62 o
  -5   4  14      718.65      693.80     29.70 o
  -4   4  14      575.06      590.26     26.71 o
  -3   4  14        1.61       -0.48     10.52 o
  -2   4  14      120.57      137.04     17.31 o
  -1   4  14      621.04      639.11     37.63 o
   0   4  14       59.26       65.08     23.46 o
   1   4  14      807.85      838.28     33.53 o
   2   4  14     1821.24     1763.02     47.24 o
   3   4  14     1712.67     1784.92     50.39 o
   4   4  14        9.64       10.98     18.17 o
   5   4  14      556.71      531.54     51.30 o
   6   4  14       49.06       54.28     22.75 o
   7   4  14      118.41      153.99     26.87 o
   8   4  14      185.66      215.35     26.97 o
   9   4  14      218.58      256.74     26.93 o
  -8   5  14      188.51      174.32     34.09 o
  -7   5  14      614.30      568.31     57.84 o
  -6   5  14       80.59       92.79     13.40 o
  -5   5  14      227.85      224.31     18.00 o
  -4   5  14      203.52      217.92     17.71 o
  -3   5  14      975.82     1029.67     43.91 o
  -2   5  14        1.68       11.06     20.56 o
  -1   5  14      131.01      120.67     13.23 o
   0   5  14      364.55      411.77     44.75 o
   1   5  14       50.09       65.13     14.65 o
   2   5  14       91.13       68.07     28.38 o
   3   5  14     1478.81     1559.06     82.45 o
   4   5  14      551.78      538.58     51.08 o
   5   5  14      754.51      798.69     63.64 o
   6   5  14      312.80      319.38     42.12 o
   7   5  14      155.25      176.52     34.19 o
   8   5  14      236.98      258.04     28.64 o
   9   5  14      441.30      453.85     30.42 o
  -8   6  14      341.49      394.29     52.09 o
  -7   6  14      243.21      273.54     42.06 o
  -6   6  14       17.38       10.99     12.61 o
  -5   6  14      582.48      549.94     26.64 o
  -4   6  14       11.40        6.03      7.99 o
  -3   6  14      227.05      208.75     32.25 o
  -2   6  14        2.07        7.29     17.77 o
  -1   6  14      301.03      309.23     22.72 o
   0   6  14      223.07      281.04     18.39 o
   1   6  14      491.20      443.64     47.01 o
   2   6  14      177.66      142.54     31.05 o
   3   6  14      241.18      180.09     34.59 o
   4   6  14        0.47       36.32     26.26 o
   5   6  14       60.14       36.77     23.98 o
   6   6  14      223.33      184.06     35.14 o
   7   6  14      161.43      199.44     37.13 o
   8   6  14       94.66      123.87     33.73 o
  -7   7  14        0.41      -11.84     21.60 o
  -6   7  14        4.58       17.88     27.00 o
  -5   7  14       76.23       67.52     12.15 o
  -4   7  14      129.25      125.80     17.41 o
  -3   7  14        7.28        9.51     10.26 o
  -2   7  14      432.48      414.71     44.24 o
  -1   7  14      680.45      661.21     54.48 o
   0   7  14      632.51      693.99     67.44 o
   1   7  14      528.91      527.60     51.82 o
   2   7  14      475.99      493.15     51.77 o
   3   7  14      112.50      114.73     28.26 o
   4   7  14       88.60       45.91     22.66 o
   5   7  14      544.27      552.01     56.00 o
   6   7  14        0.55      111.35     28.96 o
   7   7  14        0.04      -12.92     21.93 o
   8   7  14        0.73      -11.19     20.77 o
  -7   8  14       14.06       11.25     18.39 o
  -6   8  14       53.62       96.36     21.51 o
  -5   8  14        0.28        8.19     19.51 o
  -4   8  14      212.23      220.75     19.47 o
  -3   8  14      285.48      281.94     39.23 o
  -2   8  14      105.90       92.45     25.90 o
  -1   8  14      292.05      230.57     35.94 o
   0   8  14      419.38      491.23     52.79 o
   1   8  14       50.61       23.21     22.55 o
   2   8  14       12.91       -8.05     18.84 o
   3   8  14        1.49       22.85     24.95 o
   4   8  14      562.46      516.19     55.62 o
   5   8  14      771.38      792.75     66.24 o
   6   8  14      574.34      591.41     57.31 o
   7   8  14      245.70      245.50     41.04 o
   8   8  14       21.95       36.20     23.72 o
  -6   9  14      421.20      451.38     71.17 o
  -5   9  14        0.54       14.61     18.02 o
  -4   9  14       37.06       51.84     27.24 o
  -3   9  14       98.30       81.18     24.80 o
  -2   9  14        8.69        5.09     21.06 o
  -1   9  14      561.71      484.90     50.01 o
   0   9  14      862.63      798.49     64.00 o
   1   9  14      121.85      135.87     32.29 o
   2   9  14      325.77      347.79     45.90 o
   3   9  14        2.92        3.66     23.50 o
   4   9  14      312.57      338.07     46.64 o
   5   9  14      430.89      446.13     52.22 o
   6   9  14      152.46      180.16     35.89 o
   7   9  14      143.92      129.20     32.82 o
   8   9  14      115.86      139.30     36.50 o
  -6  10  14      560.70      651.10     61.21 o
  -5  10  14      322.06      485.72     55.57 o
  -4  10  14      123.77      156.27     35.48 o
  -3  10  14      206.79      200.64     38.67 o
  -2  10  14       57.15       69.75     28.52 o
  -1  10  14       29.22       23.13     22.74 o
   0  10  14        0.24       -6.19     20.64 o
   1  10  14       16.85       37.93     30.82 o
   2  10  14       86.48       67.17     30.62 o
   3  10  14        1.04       39.01     27.12 o
   4  10  14       77.28       61.42     25.23 o
   5  10  14       34.65       48.83     27.14 o
   6  10  14        1.39      -22.06     26.78 o
   7  10  14      158.50      198.40     40.35 o
  -5  11  14      475.53      524.21     59.35 o
  -4  11  14      524.44      692.75     66.39 o
  -3  11  14       70.77       76.97     27.16 o
  -2  11  14       97.29       80.26     32.69 o
  -1  11  14       57.57       63.52     24.59 o
   0  11  14       29.04       53.33     26.85 o
   1  11  14       24.85       10.09     18.42 o
   2  11  14      203.99      202.63     39.04 o
   3  11  14      247.84      222.19     40.51 o
   4  11  14       26.83       14.85     26.42 o
   5  11  14       77.61      103.26     33.34 o
   6  11  14        3.07       72.06     29.74 o
   7  11  14       80.88       46.88     27.04 o
  -4  12  14        2.13      -26.91     26.91 o
  -3  12  14       28.95       44.97     25.10 o
  -2  12  14      169.45      205.90     42.31 o
  -1  12  14      179.45      192.22     40.54 o
   0  12  14       19.16       22.48     30.24 o
   1  12  14     1063.68     1041.31     80.98 o
   2  12  14     1591.10     1553.48     97.80 o
   3  12  14      208.92      311.76     46.75 o
   4  12  14      331.38      336.90     51.60 o
   5  12  14       43.17       27.24     24.85 o
   6  12  14       28.05       59.99     25.51 o
  -2  13  14      150.21      112.99     37.11 o
  -1  13  14      105.61      117.68     37.60 o
   0  13  14      119.44      169.34     40.34 o
   1  13  14      427.48      355.83     52.11 o
   2  13  14      716.74      606.21     65.09 o
   3  13  14      374.53      391.52     56.24 o
   4  13  14       55.76       55.78     28.53 o
   5  13  14      197.44      227.72     46.07 o
   0  14  14      103.81      111.41     38.70 o
   1  14  14      147.52      111.58     38.36 o
   2  14  14        2.59       -3.54     22.38 o
   3  14  14        5.19      -16.25     28.10 o
  -3  -8  15      415.65      408.66     36.72 o
  -2  -8  15       76.38       84.43     28.31 o
  -1  -8  15       80.03      113.54     34.49 o
   0  -8  15       59.93       62.05     30.37 o
   1  -8  15      213.75      222.50     42.58 o
  -5  -7  15       27.47       22.92     14.34 o
  -4  -7  15       24.14       33.94     12.64 o
  -3  -7  15       73.04       42.77     26.47 o
  -2  -7  15       37.78       79.82     28.84 o
  -1  -7  15       12.79        4.80     23.42 o
   0  -7  15       81.53      104.32     33.79 o
   1  -7  15        1.76      -31.15     31.15 o
   2  -7  15       55.04       62.49     31.66 o
   3  -7  15        3.31       -0.36     27.02 o
  -6  -6  15       54.91      100.90     21.59 o
  -5  -6  15      220.77      229.18     28.25 o
  -4  -6  15      324.89      326.34     25.84 o
  -3  -6  15      332.03      316.49     30.44 o
  -2  -6  15      237.90      202.61     36.83 o
  -1  -6  15      384.19      386.48     49.89 o
   0  -6  15        0.19        3.36     22.30 o
   1  -6  15       23.27       11.71     23.83 o
   2  -6  15      232.71      271.14     48.12 o
   3  -6  15      235.43      275.70     49.74 o
   4  -6  15        2.49       25.86     29.82 o
  -7  -5  15      448.26      466.17     59.95 o
  -6  -5  15       62.14      100.31     22.26 o
  -5  -5  15      366.13      362.38     25.80 o
  -4  -5  15      603.93      577.42     40.14 o
  -3  -5  15       41.59       62.15     16.35 o
  -2  -5  15       72.40       62.99     16.24 o
  -1  -5  15       45.00       42.76     23.72 o
   0  -5  15       21.66       27.72     21.41 o
   1  -5  15       34.03       10.26     23.81 o
   2  -5  15        0.52       26.68     28.52 o
   3  -5  15      255.56      266.19     45.30 o
   4  -5  15       20.56       -3.54     28.31 o
   5  -5  15        7.34        0.52     23.00 o
  -7  -4  15       36.25       75.82     28.10 o
  -6  -4  15      101.59      129.98     22.84 o
  -5  -4  15      654.44      667.51     33.01 o
  -4  -4  15      373.91      401.07     30.68 o
  -3  -4  15      109.44      113.68     19.10 o
  -2  -4  15      157.29      179.96     22.84 o
  -1  -4  15        5.87        4.26     20.95 o
   0  -4  15        1.94        7.30     19.46 o
   1  -4  15       78.60      126.87     35.21 o
   2  -4  15       63.60      113.74     30.75 o
   3  -4  15       80.29       51.38     29.59 o
   4  -4  15      211.00      226.43     40.33 o
   5  -4  15      187.62      120.30     35.26 o
   6  -4  15      107.68       85.86     33.60 o
  -7  -3  15       18.32       19.03     15.92 o
  -6  -3  15       56.23       46.24     25.86 o
  -5  -3  15       34.30       29.83     14.29 o
  -4  -3  15       11.28       14.86     12.25 o
  -3  -3  15      120.19      148.43     19.70 o
  -2  -3  15       46.53       26.04     12.15 o
  -1  -3  15       53.85       64.08     15.14 o
   0  -3  15       30.41       31.38     22.99 o
   1  -3  15      177.79      178.65     35.61 o
   2  -3  15      222.38      235.65     38.26 o
   3  -3  15      473.48      456.18     53.41 o
   4  -3  15      342.48      327.25     47.16 o
   5  -3  15       79.58       74.45     30.64 o
   6  -3  15       71.94       56.73     27.37 o
  -8  -2  15      330.00      333.38     50.33 o
  -7  -2  15      431.37      424.16     53.09 o
  -6  -2  15        0.53       15.14     21.29 o
  -5  -2  15      510.48      499.15     33.25 o
  -4  -2  15      417.37      434.84     30.74 o
  -3  -2  15      272.90      258.90     24.60 o
  -2  -2  15       70.49       45.22     24.01 o
  -1  -2  15        0.54        7.08      9.39 o
   0  -2  15      806.52      844.78     63.37 o
   1  -2  15      133.32      160.93     33.98 o
   2  -2  15        5.69        7.14     24.00 o
   3  -2  15       10.60       64.18     31.09 o
   4  -2  15       17.19       14.91     18.70 o
   5  -2  15       22.00       24.27     22.48 o
   6  -2  15       63.65       66.77     31.69 o
   7  -2  15      146.30      146.93     21.60 o
  -8  -1  15      691.90      665.16     67.58 o
  -7  -1  15      629.66      595.39     58.82 o
  -6  -1  15        4.88       22.19     20.90 o
  -5  -1  15       16.55       29.65     13.41 o
  -4  -1  15        1.14       13.04     17.96 o
  -3  -1  15      104.53       98.03     15.35 o
  -2  -1  15      305.55      297.74     24.05 o
  -1  -1  15      607.59      620.06     34.23 o
   0  -1  15       41.18       70.06     19.74 o
   1  -1  15     1251.80     1241.63     75.54 o
   2  -1  15      108.62      201.95     38.79 o
   3  -1  15        0.71      -16.25     16.25 o
   4  -1  15      126.08       87.19     20.92 o
   5  -1  15       10.42       22.68     26.52 o
   6  -1  15       21.93       35.40     30.20 o
   7  -1  15      112.60       96.32     27.64 o
  -8   0  15       28.87        7.60     19.85 o
  -7   0  15       45.82       16.86     11.10 o
  -6   0  15      222.87      224.74     18.24 o
  -5   0  15        6.38       -0.36     11.57 o
  -4   0  15      104.45      122.44     14.12 o
  -3   0  15       52.26       39.13     10.56 o
  -2   0  15      771.05      720.16     35.09 o
  -1   0  15      301.56      279.09     21.96 o
   0   0  15      118.41      120.28     15.56 o
   1   0  15      113.27      123.29     14.50 o
   2   0  15      517.51      431.71     46.95 o
   3   0  15      495.50      430.58     48.16 o
   4   0  15      144.64      103.68     30.65 o
   5   0  15       57.92       88.59     25.81 o
   6   0  15       30.34       35.64     26.39 o
   7   0  15        6.17      -14.91     19.88 o
   8   0  15        0.65       -1.72     13.98 o
  -8   1  15       17.08       -6.32     22.81 o
  -7   1  15      321.59      292.94     30.04 o
  -6   1  15      412.03      438.50     25.51 o
  -5   1  15      296.87      304.26     21.09 o
  -4   1  15      131.21      137.82     18.11 o
  -3   1  15      333.21      341.42     25.44 o
  -2   1  15      600.35      573.38     30.48 o
  -1   1  15       66.27       79.87     18.80 o
   0   1  15       34.43       24.79      8.26 o
   1   1  15      739.80      658.56     28.13 o
   2   1  15      491.20      496.80     31.76 o
   3   1  15       18.96       37.29     21.50 o
   4   1  15      100.69      106.76     27.69 o
   5   1  15      220.50      269.54     41.82 o
   6   1  15      278.60      332.46     47.14 o
   7   1  15      104.67       93.25     28.64 o
   8   1  15       15.16       45.20     24.59 o
  -8   2  15       89.90       76.16     28.33 o
  -7   2  15      104.33       93.37     18.45 o
  -6   2  15      264.23      287.15     21.19 o
  -5   2  15      131.66      116.68     14.92 o
  -4   2  15        3.85       -5.59     10.46 o
  -3   2  15        0.75       -5.70      9.84 o
  -2   2  15      222.87      219.11     20.33 o
  -1   2  15      202.17      159.95     33.70 o
   0   2  15      337.96      313.90     11.73 o
   1   2  15       75.58       73.48      9.28 o
   2   2  15       23.80       61.57     24.95 o
   3   2  15      809.77      767.16     59.72 o
   4   2  15     1181.99     1191.73     75.29 o
   5   2  15      416.28      388.74     46.31 o
   6   2  15      809.90      771.95     39.76 o
   7   2  15      242.18      191.68     37.69 o
   8   2  15       26.08       47.51     20.34 o
  -8   3  15     1427.81     1381.50     94.49 o
  -7   3  15       54.19       56.91     16.01 o
  -6   3  15       25.45       56.63     11.26 o
  -5   3  15      162.59      152.88     16.30 o
  -4   3  15      175.39      165.17     19.61 o
  -3   3  15      332.64      327.71     26.07 o
  -2   3  15      408.65      375.60     25.97 o
  -1   3  15       94.85       86.12     14.88 o
   0   3  15       19.07       20.57      6.77 o
   1   3  15       26.36       33.09      6.18 o
   2   3  15        4.51       11.79      5.67 o
   3   3  15       48.21       62.97     23.83 o
   4   3  15     1023.23     1026.25     69.83 o
   5   3  15      484.80      505.12     51.51 o
   6   3  15      199.22      176.19     36.31 o
   7   3  15      555.53      608.72     37.51 o
   8   3  15      183.51      165.65     37.33 o
  -8   4  15      643.02      573.82     61.87 o
  -7   4  15      245.62      219.56     29.46 o
  -6   4  15       38.12       57.50     12.49 o
  -5   4  15      136.31      108.51     14.48 o
  -4   4  15       36.51       46.79     11.78 o
  -3   4  15      182.61      167.44     19.65 o
  -2   4  15      431.63      430.67     28.44 o
  -1   4  15       58.89       79.57     14.01 o
   0   4  15      142.42      175.20     39.10 o
   1   4  15        0.49       13.94      8.41 o
   2   4  15      260.49      254.73     19.85 o
   3   4  15       36.37       59.37     29.60 o
   4   4  15       73.75       84.05     27.45 o
   5   4  15        3.79       55.86     24.00 o
   6   4  15       48.46       23.39     24.01 o
   7   4  15      192.87      233.93     40.10 o
   8   4  15       32.82      697.01    485.75 o
  -8   5  15        8.01       52.78     23.71 o
  -7   5  15       34.80       26.42     22.02 o
  -6   5  15       43.78       41.62     10.62 o
  -5   5  15      140.54      136.05     15.28 o
  -4   5  15       77.56       92.75     12.98 o
  -3   5  15      124.71      125.53     18.97 o
  -2   5  15      844.30      815.95     38.76 o
  -1   5  15      131.70       83.60     26.52 o
   0   5  15       12.30       11.48     20.27 o
   1   5  15     1147.92     1103.47     70.94 o
   2   5  15      286.36      341.91     45.03 o
   3   5  15      760.58      647.54     56.74 o
   4   5  15     1169.06     1151.00     75.02 o
   5   5  15      184.00      236.01     37.60 o
   6   5  15       23.34       31.20     25.70 o
   7   5  15      145.20      120.19     32.31 o
   8   5  15       12.06       44.13     19.26 o
  -7   6  15        0.94       20.86     20.57 o
  -6   6  15      145.49      124.81     13.96 o
  -5   6  15      326.69      296.05     22.95 o
  -4   6  15      279.67      266.72     19.49 o
  -3   6  15      318.36      306.03     26.64 o
  -2   6  15      499.72      549.03     50.68 o
  -1   6  15      713.21      805.57     63.09 o
   0   6  15      628.49      649.53     57.15 o
   1   6  15      173.98      225.04     37.52 o
   2   6  15       76.76      131.71     33.69 o
   3   6  15       60.78      111.21     31.97 o
   4   6  15      707.59      649.61     58.33 o
   5   6  15      407.53      416.52     49.58 o
   6   6  15      347.83      317.51     44.08 o
   7   6  15      520.09      522.28     56.97 o
   8   6  15      130.36      106.43     29.09 o
  -7   7  15       23.54        2.07     19.00 o
  -6   7  15      293.52      275.19     27.27 o
  -5   7  15      735.46      693.63     30.82 o
  -4   7  15      126.87      139.68     14.85 o
  -3   7  15       14.37       47.68     22.63 o
  -2   7  15      366.07      335.44     42.03 o
  -1   7  15        0.79       17.21     21.59 o
   0   7  15       78.19       70.14     26.45 o
   1   7  15      857.58      846.50     65.34 o
   2   7  15      498.28      463.97     51.26 o
   3   7  15       73.26       37.75     23.38 o
   4   7  15       36.39       48.42     24.41 o
   5   7  15      245.74      260.64     40.92 o
   6   7  15      741.62      733.63     64.15 o
   7   7  15      232.43      213.84     38.82 o
   8   7  15       48.84       32.49     22.18 o
  -6   8  15      316.97      388.45     33.13 o
  -5   8  15      811.09      740.03     46.45 o
  -4   8  15       96.32      118.35     31.69 o
  -3   8  15       25.52       43.70     17.03 o
  -2   8  15      279.40      279.31     39.99 o
  -1   8  15        0.73       44.19     25.19 o
   0   8  15       34.71       28.25     26.28 o
   1   8  15      129.22      100.47     30.82 o
   2   8  15       72.59       70.74     30.54 o
   3   8  15        1.83       30.42     24.40 o
   4   8  15       23.44       16.74     25.48 o
   5   8  15       16.38       19.04     19.88 o
   6   8  15      133.99       74.65     30.29 o
   7   8  15      162.77      157.18     36.12 o
   8   8  15        9.78       -2.55     21.01 o
  -6   9  15      169.97      173.27     25.24 o
  -5   9  15      388.50      360.80     46.24 o
  -4   9  15      408.76      515.32     54.57 o
  -3   9  15       40.00       21.18     19.29 o
  -2   9  15       36.80       41.01     23.27 o
  -1   9  15      114.86      127.61     35.90 o
   0   9  15      149.45      148.00     34.69 o
   1   9  15        1.71        4.18     21.59 o
   2   9  15      255.45      276.02     43.66 o
   3   9  15        5.71       20.56     23.29 o
   4   9  15      108.33      119.09     34.27 o
   5   9  15       29.82       22.03     21.92 o
   6   9  15        3.12       46.85     26.47 o
   7   9  15        4.29       -1.39     21.98 o
  -5  10  15      118.44      106.44     32.99 o
  -4  10  15      163.82      215.91     38.96 o
  -3  10  15      100.78      101.89     33.11 o
  -2  10  15       70.42      160.54     37.23 o
  -1  10  15        1.97       -6.08     19.79 o
   0  10  15      210.55      195.64     39.39 o
   1  10  15       79.19       59.55     27.02 o
   2  10  15      294.28      255.73     42.15 o
   3  10  15      505.76      473.39     55.70 o
   4  10  15       10.57        9.01     28.67 o
   5  10  15       19.34       13.86     22.61 o
   6  10  15        8.15       -2.03     19.74 o
   7  10  15       44.75       37.10     27.42 o
  -4  11  15       70.77       59.60     30.53 o
  -3  11  15      247.11      249.07     43.17 o
  -2  11  15      383.67      323.02     46.99 o
  -1  11  15      130.50      160.09     36.77 o
   0  11  15       31.40       41.12     30.35 o
   1  11  15      118.31      141.74     35.81 o
   2  11  15      166.89      178.29     37.58 o
   3  11  15      204.81      239.87     41.32 o
   4  11  15      355.21      328.75     49.21 o
   5  11  15       25.22       58.38     25.96 o
   6  11  15      127.24      163.75     37.79 o
  -3  12  15      121.87      129.42     37.23 o
  -2  12  15        5.27       -3.94     25.59 o
  -1  12  15        8.20       -2.71     25.91 o
   0  12  15        0.96      -15.47     24.89 o
   1  12  15        2.05      -11.18     28.89 o
   2  12  15       50.70      121.40     36.91 o
   3  12  15        2.12       45.60     30.97 o
   4  12  15       47.56       30.17     27.24 o
   5  12  15      185.99      203.46     41.14 o
  -2  13  15      124.61      124.13     37.24 o
  -1  13  15        0.70       23.03     29.74 o
   0  13  15      107.63      114.78     34.90 o
   1  13  15        6.46      -27.36     27.36 o
   2  13  15        7.07        3.64     23.52 o
   3  13  15        0.61       -0.09     29.91 o
   4  13  15        7.77      -27.18     27.18 o
  -4  -7  16       61.62       46.86     14.50 o
  -3  -7  16        4.95      -12.10     16.15 o
  -2  -7  16       56.84       -2.21     25.10 o
  -1  -7  16        6.89       11.95     21.27 o
   0  -7  16       19.02       15.87     21.25 o
   1  -7  16       28.39      123.96     31.81 o
   2  -7  16      158.41      153.83     38.14 o
  -5  -6  16      632.00      681.45     48.08 o
  -4  -6  16       48.09       42.64     14.52 o
  -3  -6  16        1.00       34.02     15.58 o
  -2  -6  16       82.19       88.28     21.27 o
  -1  -6  16        1.59       31.93     29.44 o
   0  -6  16       99.08       91.17     32.04 o
   1  -6  16      118.04      157.12     36.88 o
   2  -6  16      839.97      786.30     74.08 o
   3  -6  16      895.66      914.94     81.59 o
  -6  -5  16       17.17       -3.61     16.45 o
  -5  -5  16       30.37       63.41     23.22 o
  -4  -5  16        0.43      -14.59     14.59 o
  -3  -5  16       25.35       45.22     32.32 o
  -2  -5  16      110.99      112.62     26.81 o
  -1  -5  16       71.81       63.78     28.51 o
   0  -5  16        4.33       20.65     24.05 o
   1  -5  16      268.62      339.76     46.11 o
   2  -5  16      270.45      266.32     46.16 o
   3  -5  16      674.31      777.34     73.58 o
   4  -5  16      203.00      220.66     44.36 o
  -6  -4  16       84.91       83.57     25.88 o
  -5  -4  16       16.72       21.14     12.89 o
  -4  -4  16        1.63       22.58     14.77 o
  -3  -4  16      538.32      507.91     35.22 o
  -2  -4  16        0.04      -12.39     12.39 o
  -1  -4  16     1189.66     1194.67     52.57 o
   0  -4  16        3.18        0.89     24.50 o
   1  -4  16      141.35      182.45     40.91 o
   2  -4  16       56.49       79.06     30.00 o
   3  -4  16      147.40      135.37     34.55 o
   4  -4  16      219.77      187.95     38.97 o
   5  -4  16      106.62       96.80     32.87 o
  -7  -3  16      171.97      173.83     39.12 o
  -6  -3  16      101.28       64.95     25.11 o
  -5  -3  16      117.28       87.57     14.23 o
  -4  -3  16       77.20       57.39     18.79 o
  -3  -3  16      199.42      187.26     22.20 o
  -2  -3  16      203.15      217.28     19.56 o
  -1  -3  16        7.97       52.67     17.99 o
   0  -3  16      214.63      258.79     42.54 o
   1  -3  16      101.69       68.96     27.37 o
   2  -3  16      176.91      159.12     35.01 o
   3  -3  16       26.79       13.75     22.73 o
   4  -3  16        3.48       47.82     30.39 o
   5  -3  16        0.30      -21.71     26.57 o
   6  -3  16        0.85       -3.44     23.15 o
  -7  -2  16      110.15      112.28     31.96 o
  -6  -2  16       29.78       54.39     23.03 o
  -5  -2  16        3.35       16.42     14.76 o
  -4  -2  16        3.94       -2.17     10.69 o
  -3  -2  16      756.29      755.88     40.66 o
  -2  -2  16      230.92      233.61     24.92 o
  -1  -2  16     1643.55     1591.51     55.22 o
   0  -2  16      390.90      398.05     24.40 o
   1  -2  16        1.26       82.19     27.86 o
   2  -2  16        8.86        9.50     25.08 o
   3  -2  16      423.46      370.65     49.49 o
   4  -2  16      219.71      235.49     41.19 o
   5  -2  16       70.03       92.31     35.14 o
   6  -2  16        2.72        6.94     16.55 o
  -7  -1  16        1.28       15.13     21.51 o
  -6  -1  16       35.18       17.35     19.45 o
  -5  -1  16        1.34       20.16     18.52 o
  -4  -1  16      315.66      320.82     37.95 o
  -3  -1  16      222.46      208.73     22.24 o
  -2  -1  16      259.39      239.50     22.76 o
  -1  -1  16       77.34       66.78     13.54 o
   0  -1  16     1408.47     1359.58     48.43 o
   1  -1  16     2848.54     2852.90     67.93 o
   2  -1  16        1.70       -9.99     19.45 o
   3  -1  16      182.72      207.25     39.36 o
   4  -1  16      381.30      431.17     51.60 o
   5  -1  16      669.30      595.61     61.91 o
   6  -1  16      199.91      194.08     36.61 o
   7  -1  16        2.26       47.73     28.58 o
  -7   0  16      567.60      581.06     59.80 o
  -6   0  16       76.91       89.51     28.02 o
  -5   0  16      324.08      333.64     28.98 o
  -4   0  16        9.51       -8.50     18.31 o
  -3   0  16       74.26       75.03     24.80 o
  -2   0  16      127.39      145.11     30.74 o
  -1   0  16       50.73       58.16     12.97 o
   0   0  16       38.51       36.22      9.70 o
   1   0  16       18.63       74.07     13.74 o
   2   0  16      262.50      316.74     21.49 o
   3   0  16       78.32       97.59     28.65 o
   4   0  16      327.61      338.44     46.23 o
   5   0  16      774.08      827.82     70.56 o
   6   0  16      388.54      400.06     52.16 o
   7   0  16      246.05      242.70     43.93 o
  -8   1  16      167.50       92.23     20.85 o
  -7   1  16     1011.56      941.53     52.19 o
  -6   1  16        1.06        2.49     11.70 o
  -5   1  16       76.21       99.84     17.33 o
  -4   1  16      123.31      123.78     18.16 o
  -3   1  16      168.29      165.97     19.26 o
  -2   1  16       34.77       72.10     19.74 o
  -1   1  16      223.93      181.33     28.02 o
   0   1  16       29.07       43.53     24.53 o
   1   1  16      320.46      282.69     19.14 o
   2   1  16      333.57      306.43     34.83 o
   3   1  16       89.15       47.99     23.54 o
   4   1  16       28.60        6.12     18.01 o
   5   1  16      241.39      293.93     45.70 o
   6   1  16      200.27      225.26     40.56 o
   7   1  16      264.09      391.21     50.31 o
  -8   2  16       42.11       45.45     19.93 o
  -7   2  16      699.19      681.63     43.46 o
  -6   2  16        4.04       32.38     19.81 o
  -5   2  16       58.52       58.53     12.51 o
  -4   2  16      487.66      528.40     33.03 o
  -3   2  16        4.44       -3.99     10.30 o
  -2   2  16        2.12        0.03     10.94 o
  -1   2  16       58.31       38.81     11.43 o
   0   2  16       19.12       21.89      8.33 o
   1   2  16       26.30       23.04     20.78 o
   2   2  16       20.34        4.68     23.59 o
   3   2  16      158.81      135.61     32.53 o
   4   2  16      320.67      280.79     42.97 o
   5   2  16       10.53        1.96     23.23 o
   6   2  16        0.32       13.77     21.87 o
   7   2  16        0.29        9.46     21.49 o
  -7   3  16      540.88      530.91     38.95 o
  -6   3  16      238.73      234.83     20.18 o
  -5   3  16       27.01       31.41     11.63 o
  -4   3  16      445.11      465.31     31.92 o
  -3   3  16        7.73       13.15     11.32 o
  -2   3  16       59.38       61.16     13.09 o
  -1   3  16        6.79        6.85      8.35 o
   0   3  16      187.70      180.58     17.47 o
   1   3  16       99.64      111.22     39.50 o
   2   3  16     2557.84     2386.63    105.28 o
   3   3  16     1620.79     1528.52     86.70 o
   4   3  16      123.80      325.76     44.10 o
   5   3  16      267.61      237.25     38.93 o
   6   3  16      113.91       59.16     24.83 o
   7   3  16        5.57      -18.73     21.00 o
   8   3  16        6.21       32.92     27.64 o
  -7   4  16        0.85       15.15     27.52 o
  -6   4  16       59.98       49.16     11.91 o
  -5   4  16      288.51      299.39     21.54 o
  -4   4  16      109.16      101.22     17.50 o
  -3   4  16       98.82      107.10     18.55 o
  -2   4  16      545.27      549.30     32.75 o
  -1   4  16      214.34      225.59     21.32 o
   0   4  16      109.17      119.57     15.94 o
   1   4  16       24.05       17.29     10.60 o
   2   4  16     2959.47     2842.47     53.37 o
   3   4  16     1987.65     1968.61     98.86 o
   4   4  16     1590.15     1495.53     87.96 o
   5   4  16       24.76       56.86     23.66 o
   6   4  16       49.63       69.71     28.33 o
   7   4  16        1.02       25.64     27.13 o
   8   4  16       19.28       62.70     30.62 o
  -7   5  16       63.74       96.02     38.68 o
  -6   5  16       11.43        1.23      9.53 o
  -5   5  16       35.10       44.30     11.38 o
  -4   5  16      195.44      236.70     19.72 o
  -3   5  16       23.19       29.87     13.79 o
  -2   5  16        0.05        2.66     15.55 o
  -1   5  16       14.43       12.62     11.31 o
   0   5  16       17.24       12.68     20.25 o
   1   5  16       15.83       35.80     27.69 o
   2   5  16      181.51      193.30     34.19 o
   3   5  16      174.01      179.63     35.83 o
   4   5  16      164.26      213.98     39.21 o
   5   5  16      296.37      296.38     42.25 o
   6   5  16       88.11       83.05     30.30 o
   7   5  16        1.14       -4.21     22.87 o
   8   5  16       14.55        3.69     22.93 o
  -7   6  16      162.94      208.20     40.62 o
  -6   6  16       26.12       21.71      9.08 o
  -5   6  16      218.90      178.74     17.40 o
  -4   6  16       15.50       20.91      9.88 o
  -3   6  16      217.84      213.29     23.47 o
  -2   6  16      148.45      177.00     21.72 o
  -1   6  16        1.80       -1.13     21.74 o
   0   6  16      107.43      127.54     33.63 o
   1   6  16      296.22      226.99     38.37 o
   2   6  16      223.16      189.71     37.25 o
   3   6  16        7.41       -0.07     18.20 o
   4   6  16        2.21      -19.65     22.76 o
   5   6  16      266.52      303.42     45.07 o
   6   6  16      252.49      231.87     41.39 o
   7   6  16        9.07        4.19     19.46 o
   8   6  16      179.47      170.28     38.78 o
  -6   7  16       63.17       60.59     29.88 o
  -5   7  16       33.67       18.88      8.87 o
  -4   7  16        8.28        2.51      8.96 o
  -3   7  16      332.74      317.29     41.20 o
  -2   7  16      403.42      455.60     48.93 o
  -1   7  16      675.61      601.70     58.46 o
   0   7  16     2382.03     2335.06    107.39 o
   1   7  16     1313.50     1697.02     93.63 o
   2   7  16      194.69      189.76     38.48 o
   3   7  16        0.47        1.37     19.90 o
   4   7  16        3.06       54.12     27.41 o
   5   7  16        7.63        5.20     21.33 o
   6   7  16        1.10       11.33     23.03 o
   7   7  16       98.45      129.81     34.15 o
  -6   8  16        4.81       19.83     15.53 o
  -5   8  16       58.58       63.85     36.92 o
  -4   8  16      322.13      327.91     43.46 o
  -3   8  16      641.82      600.33     55.12 o
  -2   8  16      224.30      249.93     39.86 o
  -1   8  16     1139.72     1185.31     78.02 o
   0   8  16      333.28      360.69     46.52 o
   1   8  16      357.19      370.03     48.84 o
   2   8  16      150.28      150.19     34.48 o
   3   8  16       31.18       45.33     25.97 o
   4   8  16      446.14      507.71     57.81 o
   5   8  16      325.61      278.99     43.94 o
   6   8  16       93.18       93.63     32.58 o
   7   8  16      148.74      174.59     37.40 o
  -5   9  16       22.19       31.63     15.61 o
  -4   9  16       99.71       65.04     26.89 o
  -3   9  16       82.54      106.62     34.42 o
  -2   9  16       41.85       51.64     26.54 o
  -1   9  16      791.54      749.15     65.33 o
   0   9  16      120.83       92.22     28.20 o
   1   9  16        9.39       58.80     28.20 o
   2   9  16       55.33        4.16     28.03 o
   3   9  16      636.88      624.80     62.10 o
   4   9  16      485.66      510.16     59.80 o
   5   9  16      876.57      740.05     68.29 o
   6   9  16      280.30      315.02     47.22 o
   7   9  16      333.26      422.30     55.33 o
  -5  10  16      298.56      351.24     50.08 o
  -4  10  16       51.92       49.39     21.62 o
  -3  10  16       33.66       59.64     29.99 o
  -2  10  16       71.21       84.70     34.23 o
  -1  10  16       26.29       33.71     24.03 o
   0  10  16        4.61      -28.76     28.76 o
   1  10  16       21.09       17.01     23.39 o
   2  10  16       41.71       56.72     29.94 o
   3  10  16      165.30      159.25     36.61 o
   4  10  16      402.90      347.77     49.06 o
   5  10  16      149.65      137.33     39.11 o
   6  10  16       38.17       78.90     32.23 o
  -4  11  16       19.94       -8.88     27.17 o
  -3  11  16      286.03      226.09     42.66 o
  -2  11  16       40.82       32.39     25.41 o
  -1  11  16       14.54        8.80     22.09 o
   0  11  16       20.49       26.90     23.28 o
   1  11  16      304.90      344.95     51.34 o
   2  11  16       22.35       -5.93     21.16 o
   3  11  16        7.32       59.54     35.26 o
   4  11  16        0.26       23.48     25.52 o
   5  11  16       23.06       17.56     29.23 o
   6  11  16        8.74      -14.32     24.60 o
  -3  12  16        8.96       -5.27     28.52 o
  -2  12  16       30.94       20.18     24.14 o
  -1  12  16        3.65        9.50     21.07 o
   0  12  16      229.52      244.73     46.47 o
   1  12  16      249.38      256.90     44.73 o
   2  12  16      422.21      391.68     55.08 o
   3  12  16      269.19      314.84     51.25 o
   4  12  16       52.77       83.19     29.96 o
   5  12  16       32.13       43.71     34.13 o
  -1  13  16       68.97       81.86     30.86 o
   0  13  16       63.26      -23.56     28.94 o
   1  13  16      472.46      536.27     64.77 o
   2  13  16     1310.83     1257.38     94.79 o
   3  13  16      388.28      410.89     60.13 o
  -4  -6  17       93.54      110.24     16.79 o
  -3  -6  17      233.67      224.24     27.82 o
  -2  -6  17        0.43        5.63     24.29 o
  -1  -6  17        9.18       12.47     26.35 o
   0  -6  17       38.64       84.02     29.36 o
   1  -6  17       47.29       84.81     32.45 o
   2  -6  17       24.19       25.71     22.62 o
  -5  -5  17      219.54      208.54     27.99 o
  -4  -5  17      124.94      138.42     22.32 o
  -3  -5  17      275.58      282.55     29.94 o
  -2  -5  17       76.88       62.22     17.78 o
  -1  -5  17      104.00      111.47     20.70 o
   0  -5  17        0.95       17.50     23.92 o
   1  -5  17       91.09      101.63     32.11 o
   2  -5  17        5.19       -7.96     20.44 o
   3  -5  17      323.47      343.33     51.17 o
  -5  -4  17      366.22      407.29     38.04 o
  -4  -4  17      297.37      325.13     30.67 o
  -3  -4  17      371.73      399.10     33.06 o
  -2  -4  17      364.24      370.54     32.42 o
  -1  -4  17      353.24      365.67     31.41 o
   0  -4  17       12.17       36.20     26.36 o
   1  -4  17      202.26      237.92     42.24 o
   2  -4  17      104.61       75.63     31.96 o
   3  -4  17       18.77       42.61     31.17 o
   4  -4  17        3.41      -21.29     25.35 o
  -6  -3  17      139.38      130.07     36.01 o
  -5  -3  17        3.12        4.13     14.14 o
  -4  -3  17      169.82      164.27     22.41 o
  -3  -3  17       43.62       68.50     20.36 o
  -2  -3  17      121.35      148.85     21.55 o
  -1  -3  17     1452.68     1400.34     60.04 o
   0  -3  17      261.33      305.55     27.69 o
   1  -3  17      171.12      228.27     40.78 o
   2  -3  17      373.57      373.52     50.53 o
   3  -3  17      270.22      356.68     50.38 o
   4  -3  17      311.90      292.89     48.82 o
   5  -3  17       78.73       76.41     34.36 o
  -6  -2  17        8.49       -3.35     20.31 o
  -5  -2  17      381.41      362.89     31.85 o
  -4  -2  17      405.71      382.20     30.84 o
  -3  -2  17        4.77       -9.76     12.61 o
  -2  -2  17       51.40       38.83     13.02 o
  -1  -2  17       17.72       22.01     11.98 o
   0  -2  17      503.59      500.28     45.24 o
   1  -2  17      358.09      379.13     34.02 o
   2  -2  17      248.75      269.74     30.71 o
   3  -2  17      403.14      382.07     35.90 o
   4  -2  17      198.12      186.66     27.99 o
   5  -2  17      135.60      170.39     40.79 o
   6  -2  17       18.30        2.38     26.58 o
  -7  -1  17       95.10       82.03     29.13 o
  -6  -1  17       92.10       68.10     25.47 o
  -5  -1  17      185.90      196.54     24.84 o
  -4  -1  17      277.10      273.59     36.84 o
  -3  -1  17      249.61      263.53     36.84 o
  -2  -1  17        6.57       -4.22     22.47 o
  -1  -1  17       50.21       67.89     14.41 o
   0  -1  17      236.31      208.04     21.21 o
   1  -1  17      109.46       91.08     20.24 o
   2  -1  17       12.21       20.46     25.47 o
   3  -1  17        8.92       31.27     24.41 o
   4  -1  17       10.83       48.73     28.76 o
   5  -1  17       35.73       56.27     29.14 o
   6  -1  17      283.55      286.27     47.04 o
  -7   0  17        1.40       21.87     23.23 o
  -6   0  17      139.98      169.48     36.06 o
  -5   0  17      472.55      520.47     36.22 o
  -4   0  17      532.44      539.78     49.76 o
  -3   0  17      215.00      226.20     34.27 o
  -2   0  17      101.49       92.94     30.55 o
  -1   0  17      189.32      172.49     19.12 o
   0   0  17      192.77      287.38     22.94 o
   1   0  17      759.28      684.50     51.00 o
   2   0  17       96.46       71.84     26.82 o
   3   0  17      200.81      150.96     31.90 o
   4   0  17        5.56        3.88     22.50 o
   5   0  17       80.02       65.50     27.70 o
   6   0  17      208.84      187.33     37.83 o
  -7   1  17       23.14       37.56     19.25 o
  -6   1  17      166.23      155.42     22.86 o
  -5   1  17      149.30      160.68     21.64 o
  -4   1  17      323.67      344.12     28.41 o
  -3   1  17      108.02      104.63     16.45 o
  -2   1  17      545.73      552.82     31.65 o
  -1   1  17      412.44      424.06     46.79 o
   0   1  17      138.71      120.95     30.63 o
   1   1  17      339.76      368.35     45.67 o
   2   1  17      590.42      611.95     58.06 o
   3   1  17      118.37      121.85     31.39 o
   4   1  17      197.28      149.92     33.63 o
   5   1  17        5.57       -6.36     26.13 o
   6   1  17        6.40      -23.97     24.15 o
   7   1  17       50.18       19.11     25.98 o
  -7   2  17        9.41       -5.39     12.36 o
  -6   2  17       20.89        7.21     12.06 o
  -5   2  17        0.25        4.95     10.39 o
  -4   2  17      115.92       93.52     16.64 o
  -3   2  17       74.54       85.48     16.61 o
  -2   2  17      159.99      155.39     18.85 o
  -1   2  17      152.56      100.57     14.42 o
   0   2  17        4.80        8.40      9.77 o
   1   2  17        2.38        7.60     22.38 o
   2   2  17      356.09      345.37     45.43 o
   3   2  17      102.51       95.43     29.35 o
   4   2  17      243.34      244.39     40.29 o
   5   2  17      464.75      502.13     56.30 o
   6   2  17      132.49       74.53     31.09 o
   7   2  17      436.96      481.78     56.48 o
  -7   3  17       24.24       21.66     12.28 o
  -6   3  17       91.93      101.70     20.76 o
  -5   3  17       43.86       43.66     10.83 o
  -4   3  17       47.98       51.81     14.28 o
  -3   3  17      195.67      190.23     21.91 o
  -2   3  17       15.72        8.92     10.93 o
  -1   3  17        3.50        0.48     10.02 o
   0   3  17       35.32       64.05     13.49 o
   1   3  17       11.51      -17.67     24.52 o
   2   3  17       39.62       18.51     19.58 o
   3   3  17       75.86       96.74     28.90 o
   4   3  17      298.58      298.27     45.67 o
   5   3  17       61.03       71.43     31.26 o
   6   3  17      189.01      181.25     36.15 o
   7   3  17       99.38       71.31     32.25 o
  -7   4  17      136.84      101.40     19.92 o
  -6   4  17       18.37       11.45     12.48 o
  -5   4  17      263.45      333.62     23.75 o
  -4   4  17      495.24      473.30     57.20 o
  -3   4  17       53.97       50.07     15.09 o
  -2   4  17      456.33      432.11     30.87 o
  -1   4  17       65.28       35.95     11.77 o
   0   4  17       61.29       43.60     10.98 o
   1   4  17        2.40        2.50      9.93 o
   2   4  17      541.02      498.22     53.36 o
   3   4  17       45.87       96.87     29.52 o
   4   4  17       37.65       51.75     25.61 o
   5   4  17        1.69       -6.72     22.81 o
   6   4  17      152.25      221.21     43.76 o
   7   4  17      223.40      178.51     35.66 o
  -7   5  17       86.94       89.89     47.80 o
  -6   5  17      153.80      195.15     23.72 o
  -5   5  17      131.94      144.03     16.27 o
  -4   5  17      534.13      562.88     28.74 o
  -3   5  17      189.92      190.28     23.07 o
  -2   5  17      524.10      552.06     34.36 o
  -1   5  17      251.90      244.89     23.58 o
   0   5  17       60.70       75.87     24.66 o
   1   5  17        0.98       -8.88     11.12 o
   2   5  17        4.09       -8.97     22.14 o
   3   5  17       44.49       43.57     25.85 o
   4   5  17       71.57       84.59     28.32 o
   5   5  17       21.64       14.84     18.82 o
   6   5  17       15.18      -10.32     24.44 o
   7   5  17       51.98       34.26     24.04 o
  -6   6  17        1.07       12.06     24.18 o
  -5   6  17      261.82      277.55     21.38 o
  -4   6  17      456.94      474.83     26.74 o
  -3   6  17      354.48      351.92     29.45 o
  -2   6  17      194.09      178.31     21.41 o
  -1   6  17       43.43       63.69     15.63 o
   0   6  17     1152.63     1099.17     75.67 o
   1   6  17      355.25      365.25     49.24 o
   2   6  17      581.51      585.26     57.93 o
   3   6  17       46.60       49.61     30.51 o
   4   6  17      217.20      198.71     37.70 o
   5   6  17      267.37      265.67     45.36 o
   6   6  17      139.76      132.51     32.63 o
   7   6  17      105.03       93.33     32.58 o
  -6   7  17      169.24      182.35     34.19 o
  -5   7  17       33.03       25.04     13.34 o
  -4   7  17        4.96       20.38      9.32 o
  -3   7  17        3.22       -3.56     12.85 o
  -2   7  17        0.78       -4.75     22.17 o
  -1   7  17      231.81      300.12     42.46 o
   0   7  17        9.18       50.05     25.22 o
   1   7  17      503.87      496.96     56.87 o
   2   7  17      323.06      288.89     45.42 o
   3   7  17      153.53      157.89     38.13 o
   4   7  17      467.21      504.80     59.36 o
   5   7  17      263.73      237.25     40.48 o
   6   7  17      280.81      285.54     46.64 o
   7   7  17      315.98      314.44     48.59 o
  -5   8  17      330.15      324.64     50.30 o
  -4   8  17      683.35      686.55     43.55 o
  -3   8  17       13.13       12.11     23.52 o
  -2   8  17       40.29       22.14     23.15 o
  -1   8  17       11.49       32.61     25.95 o
   0   8  17      266.88      322.37     44.78 o
   1   8  17        8.51       19.08     27.68 o
   2   8  17      151.53      152.45     36.61 o
   3   8  17      340.60      315.22     47.02 o
   4   8  17       65.42       46.10     29.47 o
   5   8  17       41.94       66.46     29.92 o
   6   8  17      252.76      320.63     50.88 o
   7   8  17      453.48      483.38     59.85 o
  -5   9  17      301.47      309.10     31.92 o
  -4   9  17       77.95       99.00     33.78 o
  -3   9  17      153.11      125.23     34.41 o
  -2   9  17      692.12      644.47     61.94 o
  -1   9  17     1086.88     1039.98     79.52 o
   0   9  17      188.76      226.03     41.62 o
   1   9  17       12.24        7.82     29.51 o
   2   9  17      149.40      134.45     35.79 o
   3   9  17        3.69       69.06     29.83 o
   4   9  17       31.62       18.52     23.73 o
   5   9  17        0.96       30.09     27.87 o
   6   9  17       18.96       91.76     32.73 o
  -4  10  17      156.42      122.31     33.39 o
  -3  10  17      194.68      204.73     39.89 o
  -2  10  17       31.65       36.87     28.29 o
  -1  10  17      112.98      140.77     35.88 o
   0  10  17       34.75       67.86     31.49 o
   1  10  17      270.60      282.51     45.88 o
   2  10  17      442.80      433.56     55.23 o
   3  10  17      211.50      184.05     36.18 o
   4  10  17       14.91       21.83     22.21 o
   5  10  17        5.61       51.99     32.95 o
   6  10  17      207.14      211.61     43.01 o
  -3  11  17      151.23      139.48     36.78 o
  -2  11  17      105.86       62.83     28.20 o
  -1  11  17        1.64       47.79     30.47 o
   0  11  17       91.27       85.14     32.52 o
   1  11  17      391.07      413.24     56.17 o
   2  11  17      271.79      268.82     46.85 o
   3  11  17      362.01      366.26     53.74 o
   4  11  17      253.70      253.84     48.61 o
   5  11  17      106.24       79.04     25.89 o
  -2  12  17       54.63       15.79     27.48 o
  -1  12  17        1.28      -19.97     27.97 o
   0  12  17        1.60       14.44     20.14 o
   1  12  17      339.00      362.34     52.92 o
   2  12  17       24.67       23.19     25.18 o
   3  12  17        4.33       81.84     33.19 o
   4  12  17       45.35       54.73     29.18 o
  -3  -5  18       67.81       62.68     15.41 o
  -2  -5  18      716.68      683.95     44.30 o
  -1  -5  18      689.52      655.75     43.37 o
   0  -5  18      438.25      510.03     59.20 o
   1  -5  18      421.16      527.60     63.16 o
   2  -5  18      258.62      338.24     54.43 o
  -4  -4  18        2.44        1.38     13.46 o
  -3  -4  18      140.76      127.30     21.62 o
  -2  -4  18       63.18       58.38     16.74 o
  -1  -4  18      362.85      366.09     47.41 o
   0  -4  18       60.33       49.25     15.36 o
   1  -4  18       42.19       29.85     27.09 o
   2  -4  18      139.52      149.85     39.38 o
   3  -4  18      194.69      205.96     47.58 o
  -5  -3  18        4.65       31.92     23.74 o
  -4  -3  18      179.24      149.01     21.93 o
  -3  -3  18       16.65       10.58     11.19 o
  -2  -3  18      286.35      282.63     28.22 o
  -1  -3  18      209.82      231.54     25.18 o
   0  -3  18       61.43       76.98     33.36 o
   1  -3  18        0.42       18.56     25.88 o
   2  -3  18       96.37      127.43     33.39 o
   3  -3  18      139.95      110.28     29.78 o
   4  -3  18      162.11      156.96     39.76 o
  -6  -2  18      105.59       96.01     33.55 o
  -5  -2  18        1.85       35.25     22.28 o
  -4  -2  18       68.57       78.57     26.05 o
  -3  -2  18       31.07       29.26     15.37 o
  -2  -2  18      228.25      214.42     23.99 o
  -1  -2  18      299.51      337.49     28.95 o
   0  -2  18      878.86      874.31     44.17 o
   1  -2  18      310.30      394.35     52.71 o
   2  -2  18       28.65       61.68     29.46 o
   3  -2  18        5.17       43.70     28.64 o
   4  -2  18       19.88        0.94     22.04 o
   5  -2  18       33.27      108.42     32.06 o
  -6  -1  18       58.92       49.41     27.65 o
  -5  -1  18        0.61       10.32     14.95 o
  -4  -1  18       62.25       75.23     25.12 o
  -3  -1  18      222.44      263.41     39.91 o
  -2  -1  18      347.31      316.41     27.44 o
  -1  -1  18      111.88      124.28     17.81 o
   0  -1  18     1570.56     1546.34    154.73 o
   1  -1  18      858.71      791.27     67.77 o
   2  -1  18      323.59      312.51     47.37 o
   3  -1  18      196.56      210.44     39.45 o
   4  -1  18       59.00       71.66     31.03 o
   5  -1  18      343.38      366.67     49.89 o
  -6   0  18       33.75       29.10     20.70 o
  -5   0  18        1.25       17.61     15.15 o
  -4   0  18       47.56       34.78     23.14 o
  -3   0  18       43.44       51.48     22.39 o
  -2   0  18        7.25       42.16     23.91 o
  -1   0  18       47.34       57.84     42.99 o
   0   0  18      241.30      206.27     23.69 o
   1   0  18      671.77      575.79     57.90 o
   2   0  18      386.02      358.23     46.97 o
   3   0  18       49.13       40.55     27.22 o
   4   0  18      114.52       63.67     29.73 o
   5   0  18      546.46      568.39     61.55 o
   6   0  18      650.59      610.62     65.00 o
  -6   1  18      102.99      117.89     21.74 o
  -5   1  18      175.95      169.69     18.66 o
  -4   1  18       70.25       79.73     17.34 o
  -3   1  18      113.27      101.25     27.73 o
  -2   1  18       40.42       30.81     22.24 o
  -1   1  18       26.28       52.77     24.88 o
   0   1  18       22.35       -7.38     22.31 o
   1   1  18        1.14      -23.97     23.97 o
   2   1  18        3.04       23.91     22.93 o
   3   1  18       18.84       18.54     24.15 o
   4   1  18      377.43      311.66     48.09 o
   5   1  18      198.29      156.61     36.92 o
   6   1  18      229.58      202.58     45.45 o
  -6   2  18      229.01      239.39     27.69 o
  -5   2  18      543.34      594.58     31.20 o
  -4   2  18      296.92      310.15     28.26 o
  -3   2  18       40.20       42.59     14.95 o
  -2   2  18       33.47       24.45     11.58 o
  -1   2  18       95.92       82.22     14.02 o
   0   2  18      262.04      240.67     39.79 o
   1   2  18       58.76       49.60     25.29 o
   2   2  18       85.14      103.24     29.87 o
   3   2  18       85.89       82.16     29.31 o
   4   2  18       87.12       64.39     25.66 o
   5   2  18       95.22       74.03     32.40 o
   6   2  18      215.07      170.02     35.50 o
  -6   3  18      146.35      154.04     38.48 o
  -5   3  18      765.09      749.48     34.72 o
  -4   3  18      314.86      347.36     30.18 o
  -3   3  18      372.40      346.07     28.21 o
  -2   3  18       12.93        9.42     11.07 o
  -1   3  18       21.97        9.92      9.77 o
   0   3  18       25.58       49.08     26.64 o
   1   3  18       88.10       84.20     27.84 o
   2   3  18      614.27      765.66     66.93 o
   3   3  18      595.39      603.68     61.35 o
   4   3  18        9.59        2.59     22.50 o
   5   3  18        5.72        9.26     23.28 o
   6   3  18        1.39      -22.27     25.13 o
  -6   4  18      165.02      188.68     47.46 o
  -5   4  18       96.96      129.37     17.11 o
  -4   4  18       37.42       48.63     16.81 o
  -3   4  18       33.51       27.28     12.99 o
  -2   4  18        7.32       -3.98     11.37 o
  -1   4  18      194.40      174.36     20.21 o
   0   4  18       81.67       91.63     14.55 o
   1   4  18      234.60      240.24     42.48 o
   2   4  18     1150.73     1236.48     82.54 o
   3   4  18     3683.91     3319.59    135.71 o
   4   4  18      798.59      802.71     70.91 o
   5   4  18       91.87      155.84     37.04 o
   6   4  18      144.35      126.38     36.77 o
  -6   5  18       14.03       14.46     12.21 o
  -5   5  18        2.60       10.33     11.16 o
  -4   5  18       22.86        7.37     18.37 o
  -3   5  18        0.07      -10.26     16.45 o
  -2   5  18        2.40        3.54     11.54 o
  -1   5  18       26.47       40.06     13.58 o
   0   5  18      388.25      352.77     32.07 o
   1   5  18      330.77      316.57     46.20 o
   2   5  18      420.26      317.93     44.07 o
   3   5  18      950.22     1017.06     78.13 o
   4   5  18      398.17      380.35     50.61 o
   5   5  18      134.97      106.41     29.92 o
   6   5  18      173.36      201.29     41.94 o
  -6   6  18      139.36      131.36     34.37 o
  -5   6  18      102.28       83.01     15.30 o
  -4   6  18        5.09       11.44     14.25 o
  -3   6  18      149.97      137.08     21.63 o
  -2   6  18        5.44      -11.12     11.12 o
  -1   6  18       21.22        6.54     11.07 o
   0   6  18       28.64       18.36     11.81 o
   1   6  18       89.37       92.04     30.51 o
   2   6  18       79.23      105.33     34.22 o
   3   6  18       23.16       18.89     25.61 o
   4   6  18       35.57       74.13     27.64 o
   5   6  18       35.80       44.75     28.36 o
   6   6  18      304.35      309.39     48.15 o
  -5   7  18       59.56       45.14     25.42 o
  -4   7  18       49.40       39.87     11.58 o
  -3   7  18       89.52       89.64     20.60 o
  -2   7  18      233.29      243.65     27.79 o
  -1   7  18       85.85       92.10     30.21 o
   0   7  18      395.74      359.83     50.93 o
   1   7  18      372.53      319.69     46.10 o
   2   7  18        2.35       37.20     28.86 o
   3   7  18        0.53      -27.33     27.33 o
   4   7  18       93.14       89.91     32.74 o
   5   7  18       47.66       82.13     32.90 o
   6   7  18        0.09        6.21     27.39 o
  -5   8  18       47.09       69.25     21.47 o
  -4   8  18        5.12       22.96     15.70 o
  -3   8  18      158.47      183.07     29.35 o
  -2   8  18      605.08      566.19     58.89 o
  -1   8  18      383.93      382.78     49.32 o
   0   8  18     2008.71     2172.93    113.29 o
   1   8  18      657.62      559.76     60.71 o
   2   8  18      248.66      314.46     46.14 o
   3   8  18       62.58       49.93     23.07 o
   4   8  18      237.19      235.02     42.90 o
   5   8  18      121.82      166.82     38.09 o
   6   8  18       53.43       43.21     27.94 o
  -4   9  18      111.84      141.95     23.51 o
  -3   9  18      516.79      511.37     57.93 o
  -2   9  18      244.30      276.19     44.31 o
  -1   9  18      264.76      312.37     49.23 o
   0   9  18      538.35      565.95     62.64 o
   1   9  18      386.02      391.19     55.22 o
   2   9  18      193.38      162.07     39.95 o
   3   9  18      154.81      158.84     40.45 o
   4   9  18      341.17      333.49     52.52 o
   5   9  18      537.00      592.08     67.27 o
  -3  10  18        4.97      -20.10     23.43 o
  -2  10  18      375.68      436.90     56.08 o
  -1  10  18        8.63       38.92     23.69 o
   0  10  18       22.40       30.93     25.99 o
   1  10  18        7.28        5.44     22.65 o
   2  10  18       32.49        6.88     25.61 o
   3  10  18       49.26       91.07     32.12 o
   4  10  18      143.02      221.50     44.70 o
   5  10  18      515.76      654.14     70.80 o
  -2  11  18      302.12      326.71     50.61 o
  -1  11  18      350.20      431.69     56.32 o
   0  11  18      104.45      114.49     39.60 o
   1  11  18        0.67        8.86     30.05 o
   2  11  18       75.88       93.80     37.28 o
   3  11  18       12.32        9.58     25.94 o
   4  11  18       63.49       76.74     37.64 o
   0  12  18      470.54      557.17     66.85 o
   1  12  18      216.69      204.47     47.04 o
   2  12  18      124.22       74.43     29.95 o
  -3  -4  19       42.64       30.17     14.24 o
  -2  -4  19      612.00      628.67     42.70 o
  -1  -4  19      127.51      113.15     20.46 o
   0  -4  19      118.76      109.80     34.08 o
   1  -4  19       83.29      107.29     35.09 o
  -4  -3  19      328.71      369.28     33.33 o
  -3  -3  19      478.02      463.78     37.04 o
  -2  -3  19      500.44      587.52     40.14 o
  -1  -3  19      619.51      645.33     41.09 o
   0  -3  19      314.38      351.96     49.45 o
   1  -3  19       39.52       75.32     31.64 o
   2  -3  19       30.26       30.96     14.73 o
   3  -3  19      104.47      139.90     29.08 o
  -5  -2  19       14.73       73.90     29.56 o
  -4  -2  19       89.67      116.08     29.21 o
  -3  -2  19       26.44       24.45     14.24 o
  -2  -2  19        8.55       13.30     11.72 o
  -1  -2  19       66.28       62.27     16.27 o
   0  -2  19       98.04      111.99     35.28 o
   1  -2  19       13.64       14.36     25.36 o
   2  -2  19       74.24       34.26     24.19 o
   3  -2  19       95.35      131.05     40.75 o
   4  -2  19      114.44      131.04     37.39 o
  -5  -1  19       13.57       51.88     30.06 o
  -4  -1  19      237.28      244.71     37.54 o
  -3  -1  19      118.64      125.48     28.37 o
  -2  -1  19        2.39       -2.48     10.90 o
  -1  -1  19        8.08        9.28     10.34 o
   0  -1  19       35.84       23.88     19.47 o
   1  -1  19      391.21      433.43     54.00 o
   2  -1  19       83.17       70.83     29.33 o
   3  -1  19      114.16      154.81     39.20 o
   4  -1  19       46.27       23.57     28.31 o
  -5   0  19      227.38      336.97     51.64 o
  -4   0  19      163.19      210.80     35.30 o
  -3   0  19       10.37       33.93     21.78 o
  -2   0  19       65.22      100.75     28.37 o
  -1   0  19       68.59       56.88     29.08 o
   0   0  19       48.42       38.34     27.27 o
   1   0  19       63.47      120.69     32.58 o
   2   0  19       29.91       20.70     29.09 o
   3   0  19        0.34       17.82     24.27 o
   4   0  19       67.52      120.48     41.28 o
   5   0  19       76.09       52.21     26.18 o
  -6   1  19      189.38      166.70     35.91 o
  -5   1  19      289.32      286.30     30.28 o
  -4   1  19      458.08      485.33     51.91 o
  -3   1  19      236.93      243.62     38.96 o
  -2   1  19      108.61      142.68     35.36 o
  -1   1  19      337.47      335.75     44.86 o
   0   1  19      290.85      226.10     38.70 o
   1   1  19      681.32      692.84     63.93 o
   2   1  19      114.94      108.04     30.53 o
   3   1  19        1.95      -23.09     29.13 o
   4   1  19       30.68       50.27     29.07 o
  -6   2  19        5.05       17.61     14.19 o
  -5   2  19      152.21      148.80     17.71 o
  -4   2  19       15.65        3.96     11.93 o
  -3   2  19      344.62      332.80     35.86 o
  -2   2  19      732.97      738.81     38.55 o
  -1   2  19      923.60      944.54     71.17 o
   0   2  19      306.45      221.91     38.27 o
   1   2  19      325.80      254.02     40.46 o
   2   2  19      486.61      418.84     51.75 o
   3   2  19      241.10      228.22     41.84 o
   4   2  19       92.73       77.33     30.76 o
   5   2  19      134.96      134.59     37.03 o
  -6   3  19      225.21      203.07     25.68 o
  -5   3  19       32.35       59.30     13.43 o
  -4   3  19       26.99       11.92     12.63 o
  -3   3  19        0.02      -13.77     14.25 o
  -2   3  19        0.47       -8.32     10.93 o
  -1   3  19      244.49      291.12     43.08 o
   0   3  19       15.03       38.79     24.06 o
   1   3  19      147.12      195.60     39.25 o
   2   3  19      300.19      311.98     46.97 o
   3   3  19       68.11       90.99     33.22 o
   4   3  19      161.39      153.79     37.73 o
   5   3  19      168.64      145.51     34.35 o
   6   3  19       64.62       40.60     28.64 o
  -5   4  19      150.26      186.59     19.66 o
  -4   4  19      144.42      172.52     22.67 o
  -3   4  19      389.63      342.98     28.78 o
  -2   4  19      970.55      956.26     45.69 o
  -1   4  19      309.65      286.44     25.11 o
   0   4  19        0.34      -14.62     23.87 o
   1   4  19        2.27       28.14     21.83 o
   2   4  19       57.08       69.84     32.06 o
   3   4  19       13.42       67.89     33.82 o
   4   4  19       97.84      100.88     33.10 o
   5   4  19      228.06      255.37     44.57 o
   6   4  19       35.17       28.98     27.76 o
  -5   5  19      206.76      240.09     21.98 o
  -4   5  19      223.25      234.10     26.48 o
  -3   5  19      205.22      248.76     25.84 o
  -2   5  19      106.33      106.04     19.02 o
  -1   5  19      648.58      637.94     59.54 o
   0   5  19      175.74      186.22     38.20 o
   1   5  19       45.76       67.90     32.76 o
   2   5  19       23.79       49.85     28.38 o
   3   5  19      135.93      180.15     41.05 o
   4   5  19        0.04        4.18     24.31 o
   5   5  19       30.17       29.23     23.30 o
   6   5  19        2.39       10.13     27.76 o
  -5   6  19       51.51       53.57     12.40 o
  -4   6  19      107.84      106.63     20.83 o
  -3   6  19       31.92       38.62     15.26 o
  -2   6  19      126.16      130.29     21.06 o
  -1   6  19      511.01      510.88     33.94 o
   0   6  19      276.79      306.16     45.98 o
   1   6  19      830.78      777.95     69.59 o
   2   6  19      320.74      347.82     51.13 o
   3   6  19       76.34      101.55     35.33 o
   4   6  19       81.62      120.59     35.36 o
   5   6  19      112.56       74.61     33.44 o
   6   6  19       46.97       26.79     23.93 o
  -4   7  19       56.79       61.36     18.35 o
  -3   7  19      175.55      165.78     23.06 o
  -2   7  19       84.50       86.00     23.44 o
  -1   7  19      183.12      175.80     22.64 o
   0   7  19      130.67      123.61     33.75 o
   1   7  19      348.44      381.50     53.32 o
   2   7  19      161.43      155.14     35.58 o
   3   7  19       22.91        7.63     22.37 o
   4   7  19      334.41      329.65     50.60 o
   5   7  19      271.42      259.46     47.44 o
  -4   8  19      215.17      245.41     29.35 o
  -3   8  19      141.63      132.94     23.69 o
  -2   8  19       65.26       71.72     36.34 o
  -1   8  19        0.36       24.67     27.70 o
   0   8  19        0.68       43.66     32.49 o
   1   8  19       49.55       69.90     31.74 o
   2   8  19        5.71       32.12     31.59 o
   3   8  19       33.42       30.15     25.58 o
   4   8  19       90.26      106.26     36.64 o
   5   8  19       84.14      166.11     43.02 o
  -3   9  19      258.16      268.57     31.51 o
  -2   9  19      249.94      251.49     45.84 o
  -1   9  19      109.66      112.56     38.38 o
   0   9  19        3.66       56.01     27.21 o
   1   9  19        5.56       37.40     32.18 o
   2   9  19       38.29       18.55     24.97 o
   3   9  19       16.27       16.24     30.75 o
   4   9  19        3.32      -32.05     32.05 o
   5   9  19        0.11       -3.66     26.29 o
  -2  10  19      604.10      738.86     69.86 o
  -1  10  19      729.16      777.34     72.77 o
   0  10  19       61.99       64.19     30.05 o
   1  10  19        3.40      -13.12     26.20 o
   2  10  19      157.18      152.73     41.67 o
   3  10  19       39.52        8.66     25.09 o
   4  10  19        0.34       -7.00     31.53 o
  -1  11  19       38.99       29.56     22.88 o
   0  11  19      164.86      275.14     52.53 o
   1  11  19      240.36      321.93     53.01 o
   2  11  19      107.46      112.09     37.94 o
  -2  -3  20       25.38        7.76     25.72 o
  -1  -3  20      279.35      312.91     49.31 o
   0  -3  20       27.34       36.73     30.33 o
   1  -3  20       23.17        5.77     27.19 o
  -3  -2  20       64.57       61.49     25.86 o
  -2  -2  20      254.15      311.74     47.62 o
  -1  -2  20      224.48      203.69     40.29 o
   0  -2  20       27.47       33.57     24.26 o
   1  -2  20        0.56        4.71     21.61 o
   2  -2  20        2.85       39.43     33.84 o
  -4  -1  20      108.29      147.29     35.70 o
  -3  -1  20      362.62      454.47     52.45 o
  -2  -1  20      276.54      280.76     43.33 o
  -1  -1  20      255.48      230.45     40.04 o
   0  -1  20      343.49      407.56     53.58 o
   1  -1  20      433.34      405.54     56.17 o
   2  -1  20      300.03      348.69     52.21 o
   3  -1  20       13.46       18.98     24.69 o
  -4   0  20      181.42      149.14     33.90 o
  -3   0  20      587.04      593.69     58.51 o
  -2   0  20      277.66      263.35     40.32 o
  -1   0  20      192.28      193.83     38.73 o
   0   0  20      299.57      281.40     42.58 o
   1   0  20      773.87      753.12     70.22 o
   2   0  20       56.85       66.42     29.67 o
   3   0  20       24.24       34.45     25.83 o
   4   0  20      124.06      119.02     36.18 o
  -5   1  20      172.43      182.09     39.67 o
  -4   1  20       47.93       65.99     25.25 o
  -3   1  20      152.42      134.40     31.07 o
  -2   1  20      155.05      161.84     35.28 o
  -1   1  20      182.46      189.53     36.80 o
   0   1  20      193.40      169.88     35.90 o
   1   1  20       73.38       63.21     25.73 o
   2   1  20       80.67      122.83     33.14 o
   3   1  20       98.51       62.93     32.64 o
   4   1  20       68.00       65.23     30.07 o
  -5   2  20      122.83      138.78     22.87 o
  -4   2  20      194.33      170.91     29.41 o
  -3   2  20      170.06      167.94     36.48 o
  -2   2  20        1.62      -20.51     20.51 o
  -1   2  20        0.94      -14.05     21.96 o
   0   2  20       17.74       49.85     26.11 o
   1   2  20        3.72       -5.89     22.87 o
   2   2  20        1.92       23.93     25.49 o
   3   2  20       30.10       16.14     23.69 o
   4   2  20        1.05        7.46     20.23 o
  -5   3  20      224.30      213.84     26.37 o
  -4   3  20      214.49      232.95     25.80 o
  -3   3  20      362.09      399.54     31.19 o
  -2   3  20      290.81      290.99     45.81 o
  -1   3  20      119.37      165.07     35.45 o
   0   3  20      223.34      245.11     40.82 o
   1   3  20      102.81       50.85     24.52 o
   2   3  20       63.16       50.25     27.94 o
   3   3  20      143.23      237.77     42.51 o
   4   3  20       19.29       38.76     30.77 o
   5   3  20       20.11       17.22     23.46 o
  -5   4  20      326.73      340.24     25.58 o
  -4   4  20      310.27      281.17     28.52 o
  -3   4  20      358.63      405.51     32.59 o
  -2   4  20      173.04      186.71     36.91 o
  -1   4  20      243.92      275.29     44.02 o
   0   4  20      244.75      247.46     44.16 o
   1   4  20      137.77      173.24     39.22 o
   2   4  20      469.90      354.09     52.90 o
   3   4  20     1157.34     1086.95     83.15 o
   4   4  20      226.26      159.92     39.58 o
   5   4  20        0.42      -35.50     35.50 o
  -4   5  20        0.34        6.84     13.65 o
  -3   5  20        1.00       18.45     31.28 o
  -2   5  20        0.69       24.76     16.84 o
  -1   5  20      135.60      137.42     37.11 o
   0   5  20      471.79      442.58     54.86 o
   1   5  20      145.98      151.22     36.77 o
   2   5  20      241.52      297.09     48.82 o
   3   5  20     1181.31     1144.72     87.49 o
   4   5  20      290.83      239.31     45.09 o
   5   5  20       33.46       68.23     35.23 o
  -4   6  20      203.08      183.32     25.81 o
  -3   6  20      186.34      241.99     40.18 o
  -2   6  20      110.51      117.05     24.78 o
  -1   6  20        8.88        3.03     22.80 o
   0   6  20        3.51        1.43     23.93 o
   1   6  20       54.51       63.63     31.34 o
   2   6  20       54.50      104.43     38.50 o
   3   6  20      126.27      184.11     44.07 o
   4   6  20       21.80       16.63     26.98 o
   5   6  20       31.22       33.24     27.04 o
  -4   7  20       54.81       59.84     20.70 o
  -3   7  20      447.38      550.38     48.47 o
  -2   7  20      174.33      183.53     24.16 o
  -1   7  20       34.14       35.75     32.34 o
   0   7  20      229.72      246.34     46.94 o
   1   7  20       22.96      -14.12     29.32 o
   2   7  20        7.48       -4.94     26.65 o
   3   7  20        3.13      -26.71     32.10 o
   4   7  20        0.10       20.40     25.86 o
  -3   8  20      164.63      169.03     31.26 o
  -2   8  20      287.62      280.51     29.39 o
  -1   8  20      383.53      375.44     32.05 o
   0   8  20      574.88      658.44     67.02 o
   1   8  20      601.53      572.93     65.26 o
   2   8  20        8.24       35.07     29.13 o
   3   8  20       53.93      101.46     33.72 o
   4   8  20        9.26      -15.42     27.59 o
  -2   9  20      155.34      137.20     23.13 o
  -1   9  20      432.04      435.99     58.26 o
   0   9  20      158.92      180.60     40.58 o
   1   9  20      387.59      366.79     54.94 o
   2   9  20      166.49      199.21     44.28 o
   3   9  20       88.18       86.69     34.12 o
  -1  10  20      189.78      222.73     45.65 o
   0  10  20       12.03       74.75     37.78 o
   1  10  20       47.04      -28.60     32.48 o
   2  10  20       95.46       77.77     33.34 o
  -2  -1  21       19.46       21.15     30.97 o
  -1  -1  21        1.86      -12.04     21.85 o
   0  -1  21       53.10       57.68     27.09 o
   1  -1  21       67.66       56.84     28.15 o
  -3   0  21      189.48      219.28     40.61 o
  -2   0  21       42.24       26.29     24.59 o
  -1   0  21       12.69       12.68     23.80 o
   0   0  21       34.22       46.55     31.98 o
   1   0  21       17.71       19.29     24.42 o
   2   0  21        0.51       42.81     28.78 o
  -3   1  21      309.23      296.40     45.66 o
  -2   1  21       34.69       14.81     26.54 o
  -1   1  21      186.13      185.68     34.43 o
   0   1  21      305.55      286.53     46.76 o
   1   1  21       18.60       16.26     24.37 o
   2   1  21       72.70       75.03     31.09 o
   3   1  21       24.01       45.06     30.95 o
  -3   2  21      235.62      204.19     40.24 o
  -2   2  21      497.89      467.72     55.41 o
  -1   2  21      292.53      299.40     45.10 o
   0   2  21       31.26       31.21     24.37 o
   1   2  21       69.08      115.72     33.09 o
   2   2  21      165.23      165.59     39.54 o
   3   2  21        6.35       -6.92     25.89 o
  -4   3  21       21.61       22.31     24.47 o
  -3   3  21       13.50      -12.94     24.39 o
  -2   3  21      115.78      121.73     33.11 o
  -1   3  21      317.87      309.30     44.62 o
   0   3  21       34.20       34.41     26.21 o
   1   3  21       90.54      135.29     33.12 o
   2   3  21       51.28       49.42     29.54 o
   3   3  21        3.11        1.31     25.29 o
   4   3  21       32.21      103.16     34.98 o
  -3   4  21       41.55       54.49     26.21 o
  -2   4  21      136.01       85.72     33.23 o
  -1   4  21       75.05       73.51     25.47 o
   0   4  21        0.12        6.42     27.14 o
   1   4  21       31.83       66.92     29.73 o
   2   4  21        0.35       19.72     30.92 o
   3   4  21       20.34       27.24     32.02 o
   4   4  21      161.44      167.83     42.99 o
  -3   5  21      257.46      230.15     43.06 o
  -2   5  21      463.97      518.15     60.25 o
  -1   5  21      279.27      313.89     47.12 o
   0   5  21        4.95       14.30     21.99 o
   1   5  21        5.48       -2.85     20.14 o
   2   5  21        3.87      -33.95     33.95 o
   3   5  21       74.93       21.01     27.48 o
   4   5  21      114.69      132.52     38.60 o
  -3   6  21      397.21      393.17     51.50 o
  -2   6  21       94.35       51.31     28.11 o
  -1   6  21      256.78      238.47     44.11 o
   0   6  21       23.18       25.27     27.14 o
   1   6  21       97.72      146.41     35.48 o
   2   6  21        6.76       12.79     27.72 o
   3   6  21       75.83       58.64     32.72 o
  -2   7  21      183.82      137.29     35.08 o
  -1   7  21      164.64      171.95     38.66 o
   0   7  21      275.00      308.56     50.65 o
   1   7  21      152.83      181.87     43.32 o
   2   7  21       52.95       33.06     27.83 o
   3   7  21        4.59      -39.42     39.42 o
  -1   8  21       45.50       29.99     27.16 o
   0   8  21       41.78       85.73     35.91 o
   1   8  21       84.06      163.39     43.09 o
   2   8  21       52.72       74.74     28.49 o
   1   9  21        0.01       21.79     27.28 o
   0   1  22       49.62       12.60     21.50 o
  -1   2  22        0.76       15.64     23.94 o
   0   2  22       16.53       62.32     31.31 o
   1   2  22        2.47       -2.54     21.46 o
[truncated: 837 more chars]
